# Supplementary material for: Single-cell resolution landscape of equine peripheral blood mononuclear cells reveals diverse cell types including T-bet+ B cells
Source: BMC Biol. 2021 Jan 22;19:13. doi: 10.1186/s12915-020-00947-5 (PMC7820527; doi:10.1186/s12915-020-00947-5)
Supplement: Supplementary file 2 — Additional file 2. Differentially expressed genes for major cell groups. [file 12915_2020_947_MOESM2_ESM.xlsx]

## Sheet: B
genes	logFC	logCPM	F	PValue	FDR	Percent expressed	Surfacome.Label
ENSECAG00000031094	5.60469	10.8917	20365.8	0	0	62.2226	n.a.
ENSECAG00000031522	4.88831	10.189	10540.3	0	0	29.2721	n.a.
CD79A	4.56037	9.78719	29197.3	0	0	93.4813	surface
ENSECAG00000039599	4.42237	10.0905	9111.12	0	0	25.6402	n.a.
MS4A1	4.40713	9.72556	25077.5	0	0	89.0734	surface
ENSECAG00000027826	4.3862	9.74429	20064	0	0	89.5701	n.a.
Eqca-DOB1	3.09371	9.47448	5417.79	0	0	64.0695	n.a.
ENSECAG00000014585	3.07107	10.2713	2687.39	0	0	70.5106	n.a.
SH3BP5	2.76241	9.44289	4995.2	0	0	59.9721	n.a.
TNFRSF13C	2.73256	9.34896	10060.7	0	0	45.6464	nonsurface
BANK1	2.62196	9.41301	5571.28	0	0	51.327	n.a.
POLD1	2.62149	9.35553	9433.54	0	0	39.702	n.a.
ENSECAG00000039021	2.52906	9.31814	13724.9	0	0	38.4293	n.a.
POU2F2	2.5014	9.56814	3525.11	0	0	65.7147	n.a.
IFI30	2.46724	9.94287	4331.15	0	0	82.3219	n.a.
IGHM	2.46625	9.64068	2391.5	0	0	57.4111	n.a.
TCF4	2.34373	9.34537	7277.85	0	0	39.4381	n.a.
PYGM	2.33636	9.32865	6591.88	0	0	36.8151	n.a.
DRA	2.26725	11.7419	6480.31	0	0	99.4723	n.a.
CYB561A3	2.26685	9.36851	4883.7	0	0	41.549	nonsurface
DQA	1.97809	10.7124	2811.85	0	0	96.5854	n.a.
CD74	1.9232	12.6281	7899.76	0	0	99.9379	surface
ENSECAG00000022442	1.75898	9.71281	1648.9	0	0	69.7812	n.a.
DRB	1.56154	11.2053	2110.49	0	0	98.7273	n.a.
PTPRCAP	1.3585	10.6168	1586.89	0	0	92.7984	nonsurface
MEF2C	2.242	9.42049	5439.66	0	0	41.0523	n.a.
DQB	1.75807	10.0112	1440.18	0	1.91663e-306	75.0427	n.a.
ALDH2	1.95789	9.5616	3898.46	6.7469e-304	1.47795e-301	50.2406	n.a.
IGHG3	3.57038	9.60472	5024.44	4.05086e-303	8.6338e-301	67.9342	n.a.
AIM2	1.96106	9.35854	5566.95	2.83433e-284	5.88197e-282	34.3474	n.a.
FCRLA	2.19368	9.33039	7079.43	3.30464e-279	6.68214e-277	34.0059	n.a.
CYBA	1.05318	10.5087	1276.98	1.12208e-274	2.21219e-272	90.1909	nonsurface
ANKRD2	2.02581	9.31255	8870.21	1.76443e-272	3.39373e-270	28.7909	n.a.
ENSECAG00000031569	1.15981	11.1936	1245.76	3.94251e-268	7.40254e-266	93.8228	n.a.
HVCN1	2.05923	9.33519	5048.45	2.26945e-262	4.16207e-260	35.3407	nonsurface
Eqca-DQB1	1.34879	10.9251	1190.31	1.72878e-256	3.09844e-254	97.1442	n.a.
BHLHE41	2.07661	9.30667	8545.42	4.05868e-252	7.11261e-250	31.0414	n.a.
HSF2BP	2.66876	9.37512	5312.32	1.60213e-251	2.7466e-249	46.9812	n.a.
ENSECAG00000021796	1.87383	9.69114	1599.72	1.87055e-248	3.13854e-246	67.5462	n.a.
SPI1	1.16988	9.66179	3311.37	3.48853e-246	5.73136e-244	42.4026	n.a.
EMB	1.58622	9.38136	2308.42	9.15271e-241	1.47303e-238	30.6534	surface
STAP1	2.13902	9.31653	7544.29	1.25414e-236	1.93925e-234	28.5426	n.a.
IGHG1	2.6955	9.3682	4497.24	3.66165e-235	5.55303e-233	26.4318	n.a.
FABP3	2.07104	9.34116	4055.51	1.28196e-226	1.90746e-224	27.8442	n.a.
CD82	1.82607	9.46524	1411.4	1.94255e-218	2.78527e-216	49.1231	surface
CD19	1.96091	9.29364	7937.95	1.92849e-212	2.66809e-210	29.567	surface
BAG2	2.13607	9.29154	7904.69	1.82262e-211	2.47813e-209	27.1613	n.a.
APEX1	1.75862	9.42753	1497.27	4.77513e-211	6.27611e-209	42.8061	n.a.
LAT2	1.46157	9.40068	2751.24	2.05544e-208	2.61438e-206	37.467	nonsurface
TEX30	1.80636	9.44433	1401.52	2.82856e-207	3.54064e-205	42.4647	n.a.
FCRL1	2.03334	9.29751	6231.71	6.262e-190	6.95523e-188	28.4029	surface
UBE2E3	1.55723	9.39151	1456.17	5.16926e-173	5.43531e-171	32.1124	n.a.
CYBB	1.37826	9.46534	2524.32	6.60855e-171	6.59684e-169	31.9261	surface
SWAP70	1.85197	9.30775	3624.21	3.40476e-168	3.3148e-166	28.5736	n.a.
ENSECAG00000034569	1.24835	9.77131	761.848	6.66554e-166	6.4103e-164	33.4782	n.a.
POU2AF1	1.88369	9.29234	5458.05	4.97319e-163	4.72513e-161	25.6247	n.a.
TFEB	1.48443	9.35436	3046.62	8.12041e-160	7.53383e-158	31.6778	n.a.
MRPS6	1.63522	9.47456	911.75	5.94541e-157	5.4518e-155	42.1543	n.a.
HLA-DMA	1.39381	9.60513	955.1	7.81279e-149	6.69692e-147	55.021	surface
CYSTM1	1.18781	9.38282	1954.85	1.09997e-148	9.32725e-147	27.1613	n.a.
RALGPS2	1.97275	9.3274	2687.38	7.17312e-144	5.89242e-142	34.9682	n.a.
ENSECAG00000011715	1.25569	9.85355	629.235	1.24356e-137	9.80671e-136	69.0517	n.a.
HLA-DOA	1.54659	9.32272	2531.22	1.95361e-137	1.52536e-135	26.1679	surface
HHEX	1.25111	9.44007	908.418	3.5525e-136	2.74657e-134	41.1454	n.a.
SYNGR2	1.3057	9.3319	1868.67	7.4292e-134	5.68803e-132	28.0925	n.a.
ENSECAG00000014125	1.61234	9.34368	1354.49	1.35275e-133	1.02574e-131	29.5359	n.a.
ENSECAG00000030839	1.66426	9.31072	3015.87	3.37953e-124	2.46768e-122	25.1746	n.a.
CNPY3	1.16586	9.48807	685.567	1.17942e-118	8.30438e-117	41.3472	n.a.
RPA3	1.29116	9.6434	536.264	9.64088e-118	6.72814e-116	50.8459	n.a.
NAPSA	1.0258	9.5255	1550.44	4.01245e-110	2.55179e-108	35.0458	n.a.
ITM2C	1.43827	9.59936	606.289	4.69416e-110	2.96145e-108	59.6616	surface
DNASE2	1.18468	9.34696	1392.96	1.24688e-109	7.80386e-108	27.3941	n.a.
PYCARD	1.27087	9.48904	847.047	8.33668e-109	5.13618e-107	40.5556	n.a.
ENSECAG00000001010	1.78582	9.62902	975.258	1.47001e-105	8.71616e-104	41.1144	n.a.
BLOC1S2	1.21591	9.35303	917.592	4.37845e-99	2.43158e-97	29.0393	n.a.
FCMR	1.66437	9.33352	1459.22	7.21814e-99	3.95294e-97	29.7377	n.a.
PTPN6	1.06352	9.58003	447.22	9.38072e-95	4.96485e-93	54.0276	n.a.
PPP3CA	1.12443	9.36407	776.902	1.02248e-93	5.30476e-92	29.7377	n.a.
ENSECAG00000021652	1.48532	9.33111	962.207	1.77389e-83	8.37658e-82	26.7888	n.a.
BIN1	1.0475	9.38201	691.152	5.54986e-82	2.57448e-80	28.5116	n.a.
SNRNP200	1.39585	9.40599	610.112	2.09089e-79	9.5311e-78	38.1189	n.a.
SNU13	1.04039	9.60074	349.194	1.52944e-77	6.70067e-76	54.0742	n.a.
RTN4	1.05789	9.48465	372.408	1.207e-66	4.68888e-65	41.4248	n.a.
UMAD1	1.0507	9.3877	439.668	1.43396e-66	5.54325e-65	27.4251	n.a.
ENSECAG00000031182	1.6561	9.29418	1727.49	5.64906e-54	1.7678e-52	26.3697	n.a.
STX11	1.21485	9.38436	433.866	1.09211e-45	2.84238e-44	33.7731	n.a.

## Sheet: CD3PRF1-
genes	logFC	logCPM	F	PValue	FDR	Percent expressed	Surfacome.Label
ENSECAG00000000419	3.34401	10.7827	12283.1	0	0	91.5543	n.a.
ENSECAG00000033316	3.12268	10.7398	6382.12	0	0	78.6808	n.a.
CD3E	2.99637	10.2246	10469.1	0	0	83.3476	n.a.
ENSECAG00000030258	2.94501	11.3888	9203.72	0	0	95.7031	n.a.
CD3G	2.8574	10.3583	11036.5	0	0	87.2005	surface
LTB	2.5424	10.6814	6952.68	0	0	90.0347	n.a.
STMN1	2.47016	9.7683	5479.43	0	0	50.5606	n.a.
CD3D	2.33977	9.80183	5637.5	0	0	62.7511	surface
GIMAP7	2.30367	10.5132	6733.16	0	0	87.3257	n.a.
SKAP1	2.27606	9.68029	5155.54	0	0	56.303	n.a.
LY6E	2.20776	10.2408	4653.11	0	0	83.7232	surface
CD2	2.20228	9.83383	4626	0	0	60.4462	surface
BCL11B	2.19003	9.61689	4789.64	0	0	48.1532	n.a.
LEF1	2.18844	9.44982	5627.98	0	0	35.0578	n.a.
CD5	2.0943	9.64992	4181.27	0	0	47.0776	surface
RRP1B	2.09155	9.93678	3898.24	0	0	69.8651	n.a.
LCK	2.04884	9.75809	4164.45	0	0	55.6713	n.a.
TRAT1	1.86965	9.78592	3573.67	0	0	48.9841	surface
CD27	1.82858	9.47772	3881.83	0	0	30.2715	surface
ENSECAG00000034569	1.7654	9.77131	3470.13	0	0	45.1938	n.a.
CCR7	1.7425	9.46307	3045.63	0	0	31.4666	surface
LAT	1.73637	9.53661	3143.25	0	0	40.7262	nonsurface
SERPINB6	1.68922	9.51539	2766.75	0	0	36.8334	n.a.
ID3	1.67333	9.66975	2396.42	0	0	43.9246	n.a.
ENSECAG00000014696	1.62707	9.59999	2375.04	0	0	45.1995	n.a.
ENSECAG00000019029	1.53893	9.92782	2277.28	0	0	66.8203	n.a.
EVL	1.50381	9.72534	2010	0	0	54.9257	n.a.
ENSECAG00000000910	1.49618	9.7673	2216.53	0	0	58.1697	n.a.
TMEM204	1.48723	9.4088	2367.2	0	0	28.3137	surface
RCAN3	1.48223	9.44647	2041.1	0	0	32.2748	n.a.
ZAP70	1.42737	9.43215	2364.53	0	0	27.6194	n.a.
CD69	1.41917	9.43817	2053.91	0	0	29.1788	surface
ICAM2	1.3218	9.48738	2185.97	0	0	31.7341	surface
NCR3	1.30409	9.48196	2150.51	0	0	28.769	surface
FYB1	1.29787	9.60722	1935.54	0	0	43.0254	n.a.
ENSECAG00000028632	1.27669	9.50074	2070.02	0	0	26.7885	n.a.
ENSECAG00000007663	1.25275	9.73396	2018.81	0	0	46.9296	n.a.
ENSECAG00000029716	1.22286	9.87713	1884.39	0	0	59.7746	n.a.
IDO1	1.17838	9.57828	1756.43	0	0	32.4227	n.a.
ENSECAG00000040180	1.10614	9.7881	1543.27	0	0	50.6289	n.a.
RF00091	1.08994	12.0317	5300.11	0	0	99.7154	n.a.
RPSA	1.08613	12.0945	5406.19	0	0	99.7154	n.a.
ENSECAG00000020152	1.08298	11.273	3565.51	0	0	93.9275	n.a.
ENSECAG00000007681	1.05815	9.66031	1377.69	1.00453e-295	5.7823e-294	41.2099	n.a.
INPP4B	1.16209	9.46609	1716.46	1.33587e-264	7.3669e-263	28.1885	n.a.
PVRIG	1.0279	9.56459	1145.32	4.97813e-247	2.59984e-245	39.0985	n.a.
GPR183	1.1532	9.66209	1141.51	3.17576e-246	1.64763e-244	38.5009	surface
GBP5	1.07402	9.71631	1066.94	1.60213e-230	7.8965e-229	49.0581	nonsurface
WARS	1.04574	9.82978	1017.24	4.91807e-220	2.32239e-218	58.5283	n.a.
PSIP1	1.08117	9.73681	1010.48	1.31586e-218	6.17673e-217	53.8444	n.a.
TRAF3IP3	1.0547	9.801	1002.2	7.41188e-217	3.45858e-215	57.3046	nonsurface
GPX4	1.0414	9.71237	898.75	5.70962e-195	2.50145e-193	50.1508	n.a.
IL7R	1.20185	9.37306	2725.65	5.91501e-164	2.35585e-162	44.9832	surface

## Sheet: CD3PRF1+
genes	logFC	logCPM	F	PValue	FDR	Percent expressed	Surfacome.Label
CCL5	6.31626	11.9076	67806.7	0	0	99.2366	n.a.
CTSW	4.91408	9.89902	31272.2	0	0	87.7264	n.a.
ENSECAG00000031322	4.06283	10.4994	16300.9	0	0	90.6301	n.a.
KLRK1	3.87669	9.56899	27553.9	0	0	70.3338	surface
ENSECAG00000029287	3.63013	10.0425	14593.9	0	0	81.2004	n.a.
PRF1	3.51303	9.44536	18580.9	0	0	52.6568	n.a.
ENSECAG00000022992	3.39385	9.43074	20109.6	0	0	44.8137	n.a.
GZMA	3.315	9.45194	11941.7	0	0	29.0675	n.a.
ENSECAG00000032959	3.31478	9.69441	9605.53	0	0	69.3609	n.a.
CD7	3.29555	9.47261	13867.9	0	0	44.4694	surface
TRAT1	2.99029	9.78592	7535.39	0	0	67.1905	surface
ENSECAG00000008322	2.92214	9.47262	9519.15	0	0	54.3781	n.a.
CD3E	2.90321	10.2246	11056.6	0	0	86.9331	n.a.
GZMM	2.89188	9.49614	4858	0	0	46.984	n.a.
CD3G	2.88846	10.3583	12563.3	0	0	91.6629	surface
NKG7	2.86525	9.37831	12184	0	0	43.4366	nonsurface
ENSECAG00000000419	2.8261	10.7827	9842.12	0	0	91.0792	n.a.
ENSECAG00000033316	2.81301	10.7398	6109.57	0	0	78.4912	n.a.
NPY	2.53981	9.50433	2947.72	0	0	35.9527	n.a.
LCK	2.50314	9.75809	5846.76	0	0	66.6517	n.a.
CD8A	2.48898	9.42808	6325.08	0	0	31.8964	surface
GIMAP7	2.46531	10.5132	8329.35	0	0	88.5796	n.a.
ID2	2.45103	9.64515	5634.86	0	0	55.4258	n.a.
ENSECAG00000030258	2.43852	11.3888	6926.55	0	0	93.7884	n.a.
ENSECAG00000039088	2.3301	9.72742	5359.62	0	0	71.5911	n.a.
LGALS1	2.32977	11.1088	7389.82	0	0	91.1091	nonsurface
CD3D	2.31044	9.80183	5402.26	0	0	63.6731	surface
NCR3	2.12518	9.48196	4099.75	0	0	37.2998	surface
SH2D1A	2.11933	9.45149	3869.6	0	0	32.0311	n.a.
CD2	2.11245	9.83383	3463.74	0	0	59.6468	surface
ENSECAG00000001010	2.08104	9.62902	4753.92	0	0	35.2193	n.a.
ENSECAG00000007681	2.04776	9.66031	3898.45	0	0	56.1892	n.a.
S100A4	1.97858	11.2922	3838.6	0	0	71.2468	n.a.
HCST	1.90239	9.59854	3411.55	0	0	51.609	n.a.
ENSECAG00000028632	1.79593	9.50074	3021.34	0	0	34.2913	n.a.
IDO1	1.77993	9.57828	2026.14	0	0	42.344	n.a.
SKAP1	1.75682	9.68029	3071.93	0	0	46.7295	n.a.
SCML4	1.75074	9.3954	2667.27	0	0	30.1302	n.a.
ENSECAG00000029716	1.73637	9.87713	3354.53	0	0	64.4664	n.a.
ENSECAG00000007668	1.72712	9.38792	2852.52	0	0	26.8223	n.a.
RRP1B	1.6954	9.93678	2500.07	0	0	57.7159	n.a.
ENSECAG00000040180	1.63916	9.7881	2682.24	0	0	54.408	n.a.
ENSECAG00000007663	1.62677	9.73396	2929.63	0	0	50.8157	n.a.
MARCKSL1	1.57436	9.50778	1780.6	0	0	37.0004	n.a.
YWHAQ	1.56992	9.70751	1938.83	0	0	59.2726	n.a.
LTB	1.56132	10.6814	2179.6	0	0	66.6816	n.a.
BCL11B	1.54109	9.61689	2385.93	0	0	36.7909	n.a.
FYN	1.5259	9.42348	2167.75	0	0	27.7952	n.a.
EVL	1.51952	9.72534	1823.62	0	0	52.6119	n.a.
ZAP70	1.49368	9.43215	2207.66	0	0	27.6905	n.a.
ICAM2	1.48991	9.48738	2182.9	0	0	29.307	surface
GBP5	1.4838	9.71631	1628.85	0	0	50.9205	nonsurface
PTPRCAP	1.35903	10.6168	3164.43	0	0	88.5047	nonsurface
S100A11	1.28274	9.84698	1761.04	0	0	52.6568	n.a.
ANXA2	1.26622	9.88751	2166.65	0	0	56.9076	n.a.
PTPRC	1.20735	10.6475	2750.56	0	0	90.7499	surface
RAC2	1.1733	10.5937	2666.68	0	0	92.6209	n.a.
ADGRE5	1.32572	9.57906	1479.79	0	0	48.5406	n.a.
ZNF683	2.30854	9.47802	3232.09	0	0	41.7153	n.a.
INPP4B	1.37602	9.46609	1976.18	3.31982e-304	3.0442e-302	27.1367	n.a.
MPC2	1.3475	9.63594	1400.18	1.87726e-300	1.68228e-298	49.5884	nonsurface
SERPINB6	1.29316	9.51539	1500.13	2.31144e-290	2.02534e-288	29.8159	n.a.
TIFA	1.24643	10.0295	1345.95	4.05219e-289	3.5116e-287	68.1036	n.a.
CD5	1.4649	9.64992	1562.64	2.43204e-288	2.08468e-286	46.4302	surface
LGALS3	1.27308	9.52391	1927.44	1.59139e-286	1.34943e-284	36.2072	n.a.
EMP3	1.17153	10.126	1328.6	1.74935e-285	1.46759e-283	76.4257	surface
ENSECAG00000019698	1.72957	9.46862	1832.68	5.02482e-285	4.17113e-283	38.6918	n.a.
PVRIG	1.24472	9.56459	1301.55	7.99275e-280	6.43172e-278	38.5421	n.a.
CTSC	1.35533	9.61326	1292.54	6.16684e-278	4.81502e-276	42.1494	n.a.
ENSECAG00000014696	1.25879	9.59999	1260.59	3.06705e-271	2.37125e-269	35.9228	n.a.
ITGAL	1.32169	9.4047	1638.69	5.94133e-267	4.54887e-265	31.5073	surface
UBD	1.24803	9.98061	1091.48	1.07712e-235	7.65242e-234	59.1828	n.a.
RBL2	1.32757	9.38797	1374.65	6.61046e-233	4.65447e-231	26.2685	n.a.
SLC9A3R1	1.15268	9.55512	1053.87	9.1514e-228	6.38654e-226	40.488	n.a.
ENSECAG00000038252	1.25243	9.39703	1396.74	5.69105e-219	3.86893e-217	25.0561	n.a.
ENSECAG00000016543	1.12649	9.81245	999.746	2.4579e-216	1.65667e-214	59.2127	n.a.
GBP6	1.21152	9.5114	985.82	2.35757e-207	1.54931e-205	30.0853	nonsurface
ENSECAG00000006071	1.13025	9.60946	930.528	1.06819e-201	6.90474e-200	41.1316	n.a.
ITGB1	1.05488	9.53094	927.558	4.5169e-201	2.89596e-199	31.178	surface
LAT	1.15896	9.53661	1179.76	3.09507e-199	1.96836e-197	32.6897	nonsurface
CD53	1.01179	9.70903	903.048	7.01351e-196	4.32098e-194	55.2911	surface
GIMAP6	1.06206	9.75749	875.466	4.91947e-190	2.96145e-188	51.7587	n.a.
FABP5	1.23893	9.52638	1016.73	1.88897e-188	1.12852e-186	29.9057	n.a.
NPDC1	1.14599	9.5117	886.379	3.76386e-184	2.19865e-182	33.5728	n.a.
SMCO4	1.02521	9.53032	765.603	1.06354e-166	5.90637e-165	35.2492	nonsurface
NMNAT3	1.45709	9.39404	1295.38	4.40038e-164	2.37681e-162	29.9656	n.a.
ENSECAG00000003563	1.08777	9.43146	879.657	9.2423e-157	4.8268e-155	27.9749	n.a.
ENSECAG00000015137	2.23601	9.39252	1494.97	1.89711e-68	4.61748e-67	35.5935	n.a.
GZMK	2.14134	9.57824	175.032	1.0751e-16	8.52938e-16	35.3091	n.a.

## Sheet: Monocyte&DC
genes	logFC	logCPM	F	PValue	FDR	Percent expressed	Surfacome.Label
FCER1G	5.58753	10.2039	24540.1	0	0	96.8845	nonsurface
SYNE4	5.34898	10.39	35149.9	0	0	99.8897	nonsurface
CST3	4.64658	11.9213	3563.08	0	0	99.9173	n.a.
SRGN	3.19661	10.4845	4045.06	0	0	97.6289	n.a.
FTL	3.05227	11.1871	12176.8	0	0	99.807	n.a.
SAT1	2.62584	9.72712	3852.4	0	0	94.3479	n.a.
VIM	2.23756	11.2858	2772.1	0	0	99.0626	nonsurface
CYBA	1.79836	10.5087	1936.29	0	0	99.3107	nonsurface
ALDOA	1.57773	9.98996	1577.28	0	0	97.0499	n.a.
COTL1	1.5122	10.5286	1951.35	0	0	99.228	n.a.
FTH1	1.36688	10.5164	1763.56	0	0	94.7339	nonsurface
UCP2	1.79101	9.9052	1415.77	1.04224e-303	1.41709e-301	95.9746	nonsurface
SPI1	3.39703	9.66179	4613.92	2.80005e-301	3.6802e-299	94.7339	n.a.
ZFP36	1.99456	9.4955	1946.07	5.83992e-283	6.97782e-281	77.1436	n.a.
ATP6V1G1	1.66302	9.93353	1175.23	2.5475e-253	2.67861e-251	96.5536	n.a.
AMDHD2	1.55935	9.78554	1131.4	4.23315e-244	4.22565e-242	93.0521	n.a.
SNX3	1.45713	9.69988	1070.83	2.42197e-231	2.32923e-229	86.5729	n.a.
PGD	1.99539	9.34243	3069.51	2.65254e-222	2.46093e-220	59.7188	n.a.
GABARAP	1.02026	10.4892	928.808	2.45543e-201	2.10473e-199	98.7869	n.a.
ATP6V0B	1.80469	9.53751	1152.23	5.00065e-192	4.06548e-190	84.3397	nonsurface
GAPDH	1.24191	10.7046	876.646	2.76534e-190	2.22526e-188	99.0902	n.a.
ENSECAG00000030271	2.05779	9.35987	2552.71	2.0525e-189	1.63495e-187	65.233	n.a.
TALDO1	1.23854	9.90994	854.589	1.31829e-185	1.01922e-183	93.6587	n.a.
TKT	1.94248	9.60694	1196.76	6.58815e-176	4.81057e-174	90.7637	n.a.
RNF130	2.31207	9.3597	2522.35	2.80561e-164	1.94079e-162	65.0675	surface
ITM2B	1.34689	10.1741	737.868	8.46374e-161	5.65636e-159	93.4657	surface
PSAP	2.46948	10.1666	715.16	5.80821e-156	3.75439e-154	96.7191	n.a.
GRN	2.41781	9.4381	1974.57	3.19636e-153	2.01652e-151	80.5349	n.a.
C5H1orf162	1.9838	9.26729	8988.34	9.99263e-146	6.1564e-144	26.7439	n.a.
NFKBIA	1.25333	9.54311	593.916	4.39843e-130	2.53183e-128	62.7516	n.a.
FGR	2.87225	9.48827	1986.23	2.79278e-128	1.57313e-126	88.8062	n.a.
ATG3	1.26079	9.61236	598.857	1.21431e-126	6.7915e-125	86.3248	n.a.
ENSECAG00000003925	1.07384	9.50588	619.805	2.57009e-118	1.37876e-116	57.8991	n.a.
PLBD1	3.3221	9.97199	1338.73	7.26021e-117	3.86851e-115	90.5431	n.a.
PNPLA2	1.43264	9.35328	1253.25	2.0669e-111	1.06533e-109	57.458	nonsurface
LYZ	4.26124	11.7488	490.848	5.24864e-108	2.60319e-106	86.7108	n.a.
JUNB	1.23096	9.53954	512.091	6.58786e-108	3.24699e-106	72.4566	n.a.
CTSS	3.11697	9.81613	837.145	2.80353e-106	1.34809e-104	95.1751	n.a.
ENSECAG00000007123	1.20666	9.39746	640.602	6.5248e-104	3.08111e-102	53.019	n.a.
TMEM59	1.20962	9.59937	460.668	3.56806e-100	1.65516e-98	77.1436	nonsurface
PLEK	1.37197	9.30749	1819.92	7.63237e-100	3.51982e-98	33.2506	n.a.
HSBP1	1.5801	9.50119	667.848	1.44469e-99	6.54761e-98	80.59	n.a.
EFHD2	1.60935	9.39938	923.502	3.1911e-99	1.438e-97	61.4833	n.a.
HSPB1	2.52877	9.6778	604.627	2.77832e-97	1.23784e-95	92.6661	n.a.
ARPC3	1.01798	10.0613	435.702	3.64933e-96	1.59881e-94	95.0096	n.a.
ANXA2	1.20752	9.88751	474.692	7.61797e-96	3.30084e-94	91.7563	n.a.
ZYX	1.64016	9.43661	707.377	2.85375e-92	1.19073e-90	69.6719	n.a.
ATP5F1D	1.32509	9.62966	498.543	3.4474e-91	1.43085e-89	88.558	n.a.
TSTD3	1.737	9.40083	1024.68	3.2812e-88	1.3407e-86	68.0452	n.a.
EVI2B	1.01506	9.52773	387.402	8.96551e-86	3.60725e-84	60.8768	surface
VSIR	1.37478	9.43261	644.011	1.10959e-85	4.44174e-84	70.0579	n.a.
LAMP1	1.56403	9.66925	497.462	3.14696e-84	1.25338e-82	79.5699	surface
ANXA5	1.79254	9.51627	644.868	1.0959e-83	4.32112e-82	82.6578	n.a.
CYSTM1	2.17047	9.38282	1258.39	4.59547e-82	1.80298e-80	37.3311	n.a.
ENSECAG00000019932	1.62199	9.33152	1099.33	1.74291e-80	6.80425e-79	44.0309	n.a.
RHOB	1.76514	9.28928	1889.3	9.44958e-79	3.65291e-77	25.7513	n.a.
RGS19	1.03908	9.52835	387.539	4.86763e-78	1.8544e-76	71.9052	n.a.
PGK1	1.06277	9.48812	430.997	1.12128e-77	4.25116e-76	71.9879	n.a.
FGL2	2.43358	9.48797	873.561	6.3571e-76	2.36472e-74	84.9187	n.a.
YPEL5	1.08516	9.49137	364.892	4.11688e-74	1.51003e-72	60.4081	n.a.
PGLS	1.29786	9.68929	342.712	7.21893e-72	2.59947e-70	90.7637	n.a.
IFNGR1	1.3632	9.42892	524.636	8.83341e-69	3.0156e-67	64.3507	surface
LY96	1.21223	9.38066	556.965	1.03492e-68	3.51785e-67	48.2768	n.a.
MSRA	1.13417	9.2852	1550.18	1.67685e-68	5.67539e-67	35.4012	n.a.
MXD1	1.11031	9.34084	534.76	1.10719e-65	3.65326e-64	34.1053	n.a.
ATG16L2	1.41919	9.34091	1027.11	1.19659e-65	3.93179e-64	49.1039	n.a.
RARA	1.40226	9.31624	865.859	1.08767e-64	3.54437e-63	41.0808	n.a.
ANXA7	1.02682	9.57745	306.02	2.01677e-63	6.49154e-62	80.4522	n.a.
LAMTOR3	1.06299	9.36584	479.477	1.0432e-60	3.20104e-59	48.1114	n.a.
TCIRG1	1.57415	9.31515	1173.63	1.31228e-59	3.89047e-58	51.668	surface
RNASE4	4.17391	10.1008	514.567	3.60861e-57	1.0386e-55	95.2026	n.a.
ANXA1	1.16217	9.82954	252.35	1.2655e-56	3.61584e-55	89.2473	n.a.
NPC2	2.07854	9.83667	270.51	2.11897e-55	5.94668e-54	91.7838	n.a.
TFEB	1.23674	9.35436	1114.61	3.38819e-55	9.44143e-54	48.7731	n.a.
HK1	1.13611	9.30009	782.447	1.21393e-54	3.35896e-53	31.2104	n.a.
AGPAT2	1.12011	9.40522	391.114	1.67784e-52	4.51585e-51	55.4177	nonsurface
LAPTM4A	1.28005	9.59008	261.699	6.50226e-52	1.74411e-50	74.5795	nonsurface
RNF166	1.08266	9.30005	677.807	1.28809e-50	3.38595e-49	32.0926	n.a.
GSN	2.33462	9.36359	1392.61	2.06181e-50	5.38391e-49	66.198	nonsurface
DRAXIN	1.60517	9.32262	839.626	2.51217e-50	6.51676e-49	47.174	n.a.
TAX1BP3	1.39386	9.3543	538.285	4.22603e-50	1.09267e-48	50.3446	n.a.
LRMP	1.01277	9.31985	631.573	2.67331e-49	6.75697e-48	31.4585	nonsurface
ENSECAG00000035431	2.08838	9.32299	2860.28	2.8323e-49	7.11323e-48	62.5862	n.a.
LDHA	1.20575	9.67884	247.928	4.40493e-49	1.09928e-47	87.5655	n.a.
LYN	1.76608	9.3216	1072.8	1.33742e-47	3.20574e-46	44.6099	surface
ENSECAG00000035305	1.16932	10.0916	209.038	3.05834e-47	7.30849e-46	91.6184	n.a.
CYBB	1.83724	9.46534	703.784	2.62927e-46	6.18938e-45	71.464	surface
PCMT1	1.15589	9.28983	817.869	6.45225e-46	1.50986e-44	30.7692	n.a.
MYD88	1.06923	9.3632	371.671	1.91232e-44	4.37118e-43	43.8103	n.a.
ENSECAG00000017935	1.04008	9.35452	407.838	6.35937e-44	1.42472e-42	46.0436	n.a.
SERPINB1	1.75239	9.45075	376.264	1.38456e-43	3.07568e-42	72.622	nonsurface
DPYD	1.56396	9.29724	1446.48	1.22623e-41	2.67129e-40	45.9608	n.a.
TSPO	2.99533	9.73227	315.724	2.19684e-41	4.75941e-40	85.9664	nonsurface
RNASE6	4.0598	10.2051	329.425	2.9094e-41	6.26873e-40	95.6438	n.a.
CREG1	1.77366	9.32291	2234.93	3.62343e-41	7.78593e-40	55.9691	n.a.
PAK1	2.31119	9.33101	1962.38	1.35682e-39	2.83067e-38	63.3306	n.a.
SELENOS	1.42261	9.3395	481.741	3.57497e-39	7.39954e-38	49.3245	n.a.
CPNE3	1.0795	9.32687	412.047	4.31723e-38	8.64104e-37	36.5591	n.a.
LAMTOR1	1.34676	9.51836	232.595	5.10027e-38	1.01567e-36	80.1213	n.a.
NAPSA	2.39758	9.5255	545.686	2.00566e-37	3.9443e-36	84.257	n.a.
ALDH2	1.64038	9.5616	479.449	8.16697e-37	1.56322e-35	78.1362	n.a.
GNAI2	1.34466	9.59805	204.74	2.81319e-36	5.33289e-35	87.0692	n.a.
CD63	2.00521	9.41589	378.764	2.93954e-36	5.55905e-35	67.5765	surface
ETHE1	1.0351	9.38552	300.561	6.68843e-36	1.25285e-34	57.2098	n.a.
REEP3	1.09879	9.33173	397.695	1.10734e-35	2.05955e-34	41.9631	nonsurface
NUDT4	1.16549	9.29906	542.511	2.9104e-35	5.37504e-34	31.9272	n.a.
TMEM70	1.01404	9.29269	633.7	3.36532e-35	6.20068e-34	32.7268	nonsurface
H2AFJ	1.62504	9.35508	500.376	1.35669e-34	2.45387e-33	61.4006	n.a.
IRF2BP2	1.43685	9.41419	279.185	1.63014e-34	2.9417e-33	64.9573	n.a.
FGGY	1.10543	9.26967	1753.75	2.00565e-33	3.53837e-32	30.8519	n.a.
DUSP1	2.68812	9.37559	440.432	3.42109e-33	5.99527e-32	54.0667	nonsurface
GRINA	1.2395	9.36255	306.405	2.29398e-32	3.96717e-31	48.5801	nonsurface
TRABD	1.03748	9.36097	302.333	9.79211e-32	1.67871e-30	53.1293	nonsurface
GNG10	1.71828	9.68384	165.399	2.6361e-31	4.49964e-30	88.8889	n.a.
PPT1	1.68459	9.43705	260.355	1.12915e-30	1.89456e-29	72.3463	n.a.
ARPC1B	1.07899	9.45981	247.613	2.47708e-30	4.12986e-29	48.0838	n.a.
IFIT2	2.04578	9.30608	701.992	9.28025e-30	1.5152e-28	40.6672	n.a.
RHBDD2	1.05012	9.31133	393.571	1.52777e-29	2.48413e-28	37.7447	nonsurface
NFE2L2	1.33225	9.28965	692.507	1.878e-29	3.04104e-28	36.1456	n.a.
B4GALT1	1.14297	9.29372	482.731	3.01702e-29	4.85556e-28	31.1828	nonsurface
RP2	1.11087	9.30031	435.576	4.59811e-29	7.35512e-28	33.3885	n.a.
RNF149	1.0867	9.34444	318.758	1.30171e-28	2.02073e-27	48.9109	surface
NAGK	2.03985	9.43096	310.817	1.84751e-28	2.8456e-27	77.9983	n.a.
C1H15orf48	2.56306	9.69292	256.756	8.87027e-28	1.34006e-26	76.5922	n.a.
ENSECAG00000016578	2.9676	9.41643	1165.7	1.22912e-27	1.84626e-26	84.5878	n.a.
RAB24	1.09909	9.42893	174.931	1.26016e-27	1.88928e-26	43.2313	n.a.
STK10	1.01221	9.39204	208.242	1.38174e-27	2.06763e-26	49.3521	n.a.
ID2	1.09408	9.64515	145.006	1.48101e-27	2.21198e-26	64.7918	n.a.
C22H20orf27	1.08685	9.34539	318.335	3.02295e-26	4.35018e-25	56.1345	n.a.
RAB8B	1.03	9.30357	371.594	7.4029e-26	1.06144e-24	33.9123	n.a.
CAMKK2	1.03039	9.26778	906.609	1.01803e-25	1.45701e-24	28.2878	n.a.
BAZ1A	1.09504	9.36875	224.808	2.55741e-25	3.60782e-24	49.4624	n.a.
PRNP	1.75117	9.32609	525.557	8.27091e-25	1.15646e-23	51.6956	nonsurface
GLIPR2	1.13721	9.46997	201.64	8.85753e-25	1.23629e-23	68.5966	n.a.
ENSECAG00000020136	1.37473	9.70141	106.804	1.83481e-23	2.42773e-22	76.3992	n.a.
ECHDC2	1.03122	9.30636	338.978	1.84694e-23	2.4397e-22	35.8699	n.a.
REXO2	1.02754	9.45566	178.351	2.67052e-23	3.50996e-22	69.92	n.a.
ATP6V1B2	1.01495	9.37843	205.67	2.89891e-23	3.80379e-22	57.3201	n.a.
GM2A	4.16918	9.99787	270.677	1.92507e-22	2.45648e-21	92.611	n.a.
ENSECAG00000017042	2.16488	9.34584	992.308	1.95111e-22	2.4857e-21	63.7993	n.a.
NFAM1	2.48834	9.3582	619.993	6.19517e-22	7.75478e-21	71.1607	surface
ENSECAG00000032188	1.16754	9.58633	129.709	2.54559e-21	3.11717e-20	84.45	n.a.
CLEC12A	2.92938	9.40819	814.779	7.56005e-21	9.00583e-20	78.7979	surface
SELL	1.25914	9.69036	94.0969	1.22937e-20	1.4535e-19	75.7927	surface
ITGAX	1.02967	9.26419	1005.01	1.4562e-20	1.70887e-19	26.6887	surface
ENSECAG00000014585	1.59215	10.2713	124.759	2.7888e-20	3.24373e-19	63.303	n.a.
C4BPA	2.69056	9.40133	565.331	3.43809e-20	3.96966e-19	71.3813	n.a.
ENSECAG00000012199	1.24789	9.31543	434.324	4.34097e-20	4.97851e-19	35.7872	n.a.
PICALM	1.2809	9.31487	283.613	5.34558e-20	6.0918e-19	44.0585	n.a.
IFNGR2	1.68173	9.32987	370	9.07571e-20	1.03128e-18	56.1621	surface
TNFRSF1B	1.07335	9.35751	223.179	2.63856e-19	2.93894e-18	52.6055	surface
COL4A3BP	1.32569	9.32702	250.823	4.07949e-19	4.48687e-18	45.2991	n.a.
NADK	1.46874	9.29681	398.596	5.33113e-19	5.83096e-18	38.6821	n.a.
STX7	1.01927	9.35677	213.636	7.85411e-19	8.5196e-18	46.8707	nonsurface
ENSECAG00000015010	1.38427	9.28724	898.235	3.7776e-17	3.82907e-16	41.2738	n.a.
KIAA0513	1.23818	9.26739	578.132	1.03156e-16	1.02584e-15	27.1023	n.a.
TIMP2	1.67939	9.29925	700.711	1.48224e-16	1.46111e-15	51.2545	n.a.
ALDH1L1	1.32274	9.28408	627.175	5.57285e-16	5.27581e-15	41.5495	n.a.
BLVRB	1.24188	9.44967	122.986	2.73177e-15	2.45921e-14	75.9857	n.a.
ENSECAG00000024719	1.03642	9.29571	221.884	2.888e-15	2.59394e-14	25.5859	n.a.
PRDX5	1.10482	9.52637	82.6195	6.54394e-15	5.75312e-14	72.9529	n.a.
MBOAT7	1.26224	9.27261	422.46	9.21119e-15	8.06209e-14	27.2677	nonsurface
IRF5	1.29049	9.322	311.404	1.15673e-14	1.00907e-13	43.9482	n.a.
NCF1	1.78837	9.29332	470.203	1.163e-14	1.01341e-13	41.0532	n.a.
LAT2	1.41698	9.40068	192.011	2.19119e-14	1.87619e-13	62.0347	nonsurface
CTSZ	2.60486	9.86308	118.054	2.70071e-14	2.30495e-13	93.576	n.a.
FAM49A	1.34229	9.27475	474.796	3.48288e-14	2.9597e-13	31.5964	n.a.
S100A12	3.41073	10.3089	143.29	3.54375e-14	3.00819e-13	73.3664	n.a.
RGS18	1.86038	9.31136	269.361	4.62467e-14	3.88807e-13	33.2506	n.a.
EIF4E1B	1.25763	9.25606	1049.59	4.75909e-14	3.99682e-13	25.0069	n.a.
TGFB1	1.1235	9.37091	114.515	2.72604e-13	2.19811e-12	48.3044	n.a.
ENSECAG00000000436	2.71187	9.96355	265.893	2.99129e-13	2.40462e-12	73.0356	n.a.
C20H6orf62	1.17481	9.39364	97.4501	4.63832e-13	3.66511e-12	47.5324	n.a.
ATP1B3	1.24148	9.53913	72.6329	7.79727e-13	6.04614e-12	76.3717	surface
TREM1	2.41117	9.48521	428.719	1.32224e-12	1.01531e-11	70.6369	surface
RF01956	1.52087	9.2926	298.598	1.54439e-12	1.18243e-11	55.7761	n.a.
HK3	1.30644	9.28397	588.372	2.5952e-12	1.96032e-11	43.8103	n.a.
TNFRSF1A	1.10479	9.32541	160.301	2.82689e-12	2.12921e-11	46.8983	surface
ATP6AP1	1.36074	9.35205	126.822	3.33653e-12	2.49401e-11	57.0444	nonsurface
ENSECAG00000034000	1.09564	9.56218	60.1861	6.02746e-11	4.13326e-10	81.362	n.a.
IVNS1ABP	1.01653	9.30767	136.051	1.26918e-10	8.48198e-10	32.5338	n.a.
PLD4	1.44804	9.33591	184.425	4.87853e-10	3.1202e-09	47.3945	n.a.
ENSECAG00000033936	1.31901	9.27004	485.404	9.51653e-09	5.37588e-08	34.188	n.a.
ENSECAG00000033857	2.6649	9.33155	371.443	3.03401e-08	1.62874e-07	60.7113	n.a.
CSRP1	1.39187	9.28122	180.118	6.86718e-08	3.57692e-07	26.8266	n.a.
ENSECAG00000019318	1.60468	9.34546	121.902	8.05154e-08	4.16904e-07	34.6016	n.a.
LGALS3	1.04751	9.52391	48.9428	8.29754e-08	4.29359e-07	67.3559	n.a.
FES	1.21888	9.29358	168.574	9.20105e-08	4.73317e-07	35.8147	n.a.
TMEM50B	1.24275	9.2661	298.432	9.6107e-08	4.93746e-07	28.2878	nonsurface
QPCT	1.40826	9.30932	216.34	9.88533e-08	5.07194e-07	47.7254	nonsurface
ENSECAG00000030777	2.17211	9.37731	196.639	1.04359e-07	5.34055e-07	40.7499	n.a.
CFP	2.8474	9.43429	272.372	1.259e-07	6.38899e-07	82.0789	n.a.
CHPT1	1.30398	9.27507	196.095	1.31606e-07	6.65713e-07	30.4108	surface
DHRS3	1.16674	9.31112	120.664	1.83932e-07	9.1803e-07	44.8029	nonsurface
LST1	1.78829	9.32898	99.6832	1.98018e-07	9.84598e-07	47.753	nonsurface
S100P	3.63195	9.82051	121.327	2.01805e-07	1.00279e-06	77.5296	n.a.
IGSF6	2.76362	9.36507	247.48	2.03514e-07	1.01001e-06	71.9603	surface
C5AR1	2.5735	9.34463	287.095	2.80065e-07	1.36165e-06	57.5958	surface
MMP9	2.34906	9.41579	135.721	3.25986e-07	1.57231e-06	49.0488	n.a.
AIF1	3.20919	9.44379	211.379	3.51279e-07	1.68605e-06	84.8635	n.a.
IL18	1.37481	9.31314	206.699	4.36517e-07	2.06998e-06	27.957	n.a.
PYGL	1.24748	9.28687	136.897	6.51106e-07	3.03824e-06	33.6366	n.a.
CEBPB	2.4968	9.40701	100.854	8.75442e-07	4.0302e-06	67.6592	n.a.
ENSECAG00000013303	1.51876	9.40016	55.098	1.13609e-06	5.16379e-06	62.2277	n.a.
FCGRT	1.06106	9.33719	73.5631	3.35235e-06	1.43444e-05	45.7954	surface
HEXB	1.19541	9.36421	52.0181	3.46106e-06	1.47935e-05	57.2098	n.a.
SLC7A7	1.02287	9.40462	26.9085	0.000145933	0.000502105	60.2978	n.a.
IFI30	1.03641	9.94287	14.7468	0.000257999	0.000858111	84.6154	n.a.
CD14	1.70959	9.31776	226.209	0.000295727	0.000974145	82.6027	surface

## Sheet: Basophil
genes	logFC	logCPM	F	PValue	FDR	Percent expressed	Surfacome.Label
FCER1A	7.82179	9.4154	88085.6	0	0	100	surface
LTC4S	6.89024	9.30263	109724	0	0	98.0282	nonsurface
FCER1G	5.69658	10.2039	46537.6	0	0	100	nonsurface
ENSECAG00000019875	5.42667	9.29244	30721.8	0	0	90.7042	n.a.
RHEX	5.30025	9.25993	41772.8	0	0	84.2254	n.a.
GCSAML	5.04668	9.25304	80110.7	0	0	73.2394	n.a.
MS4A7	4.92157	9.31281	32071	0	0	82.8169	n.a.
GATA2	4.80601	9.24981	74374.1	0	0	70.7042	n.a.
GM2A	4.80105	9.99787	19118.8	0	0	85.3521	n.a.
C1H15orf48	4.7993	9.69292	14478.5	0	0	94.9296	n.a.
HRH4	4.59887	9.24743	78122.8	0	0	65.9155	surface
PRSS57	4.48553	9.24865	52360.4	0	0	54.0845	n.a.
MS4A2	4.45729	9.24653	68177.7	0	0	64.7887	n.a.
HS3ST1	4.43074	9.28574	19649.8	0	0	69.2958	n.a.
CMA1	4.34391	9.25962	26061.6	0	0	50.9859	n.a.
PIM1	4.2854	9.39156	4806.06	0	0	77.4648	n.a.
TGM3	4.21883	9.24494	52993	0	0	58.5915	n.a.
TSPO	4.16106	9.73227	6969.87	0	0	93.8028	nonsurface
ENSECAG00000015137	4.06094	9.39252	12587.9	0	0	32.3944	n.a.
ENSECAG00000039088	4.03337	9.72742	4867.9	0	0	96.338	n.a.
ENSECAG00000036100	3.99282	9.30205	25867.7	0	0	58.8732	n.a.
ALOX5AP	3.892	9.26367	15088.6	0	0	55.493	nonsurface
ITM2B	3.86259	10.1741	6013.18	0	0	100	surface
LAP3	3.81024	9.44032	3210.52	0	0	77.1831	n.a.
ENSECAG00000035094	3.71617	9.28627	9942.07	0	0	66.7606	n.a.
ENSECAG00000035834	3.68541	9.24183	34929.9	0	0	47.3239	n.a.
ENSECAG00000017717	3.68177	9.24219	34149.6	0	0	47.6056	n.a.
CD63	3.61791	9.41589	3987.96	0	0	74.6479	surface
SELL	3.56737	9.69036	2771.95	0	0	86.4789	surface
TP53I11	3.5553	9.24241	34355.5	0	0	41.6901	nonsurface
SERPINB10	3.54846	9.53451	9564.34	0	0	50.4225	n.a.
ENSECAG00000033857	3.50138	9.33155	21528.6	0	0	58.5915	n.a.
eca-mir-223	3.4832	9.27775	16550.6	0	0	49.5775	n.a.
SRGN	3.27047	10.4845	4151.92	0	0	98.0282	n.a.
XBP1	3.1968	9.48679	1988.27	0	0	71.831	n.a.
BSG	3.00458	9.67572	1817.62	0	0	89.0141	surface
PTP4A2	2.9994	9.74594	1942.6	0	0	91.2676	n.a.
ENSECAG00000020136	2.99168	9.70141	1898.74	0	0	77.4648	n.a.
SYNE4	2.94176	10.39	4100.72	0	0	90.1408	nonsurface
PFN1	1.66524	11.9412	1855.49	0	0	99.7183	n.a.
ENSECAG00000030745	1.59729	11.5021	1795.07	0	0	99.7183	n.a.
ENSECAG00000040065	3.32134	9.24352	26467.6	0	0	38.3099	n.a.
SAT1	2.54631	9.72712	1491	0	2.40675e-308	74.6479	n.a.
RGS18	3.06251	9.31136	4497.79	0	3.14912e-308	48.169	n.a.
CYBA	2.04381	10.5087	1434.75	1.13516e-307	1.54342e-305	97.4648	nonsurface
ENSECAG00000032253	3.20857	9.24839	15220.6	6.52871e-302	8.72633e-300	38.5915	n.a.
C4orf48	2.82429	9.59035	1384.14	4.26123e-297	5.50886e-295	75.2113	n.a.
SPINT2	3.24575	9.28406	4731.46	1.21145e-294	1.54089e-292	47.8873	surface
ENSECAG00000012768	3.3106	9.24632	12806.1	1.77056e-292	2.21629e-290	29.8592	n.a.
HACD4	2.92396	9.30151	13946.7	3.18746e-291	3.92755e-289	38.0282	n.a.
ENSECAG00000032032	3.25969	9.26557	5979.77	3.47562e-291	4.21673e-289	48.4507	n.a.
GNPTAB	3.37918	9.26718	5052.47	2.39501e-283	2.86168e-281	49.2958	nonsurface
RUNX1	3.39014	9.27907	3814.12	3.42272e-273	3.91182e-271	50.4225	n.a.
GALM	3.29256	9.25724	6935.99	6.85963e-267	7.41028e-265	38.0282	n.a.
ARHGDIB	1.44401	11.2552	1214.41	1.4976e-261	1.57468e-259	98.8732	n.a.
COTL1	2.06442	10.5286	1165.62	2.67944e-251	2.70898e-249	93.5211	n.a.
GCNT2	3.18373	9.23881	42393.5	2.52653e-247	2.45978e-245	33.5211	nonsurface
JAK2	3.09462	9.2772	4066.83	8.7468e-244	8.21158e-242	45.9155	n.a.
VASP	2.746	9.4309	1272.07	1.66442e-235	1.52623e-233	59.7183	n.a.
DRAXIN	2.97458	9.32262	3224.87	3.68239e-235	3.33785e-233	44.2254	n.a.
NFE2	2.63178	9.29742	11631.2	5.27914e-234	4.73082e-232	33.8028	n.a.
ITPRID2	3.08193	9.26142	5468.13	2.95115e-233	2.61492e-231	39.7183	n.a.
LY96	2.83348	9.38066	1567.87	3.47408e-230	3.01062e-228	48.169	n.a.
ENSECAG00000016948	1.36589	11.3162	1058.56	9.37037e-229	8.03204e-227	99.7183	n.a.
P2RY10	2.73095	9.42259	1186.39	5.36157e-219	4.27084e-217	57.1831	surface
ENSECAG00000000968	2.94847	9.25882	5523.82	6.83422e-214	5.28379e-212	32.9577	n.a.
GATA1	2.94437	9.2382	27884.1	2.15194e-212	1.64759e-210	30.4225	n.a.
BTK	2.64619	9.30961	4295	8.41317e-211	6.25908e-209	36.0563	n.a.
ALPL	2.64255	9.24572	8384.52	3.76659e-210	2.77601e-208	29.8592	surface
ENSECAG00000010232	2.9936	9.23835	24090.4	1.64688e-208	1.20253e-206	28.4507	n.a.
P2RY14	2.56417	9.24748	11175.6	8.76155e-208	6.33886e-206	25.9155	surface
STAP1	2.6121	9.31653	5738.45	1.03484e-207	7.41884e-206	29.5775	n.a.
ATP6V1G1	2.03306	9.93353	940.405	8.62021e-204	6.12423e-202	89.5775	n.a.
DBI	2.40294	9.67298	931.089	8.1249e-202	5.67017e-200	56.0563	n.a.
ENSECAG00000013303	2.59408	9.40016	1546.14	2.06979e-194	1.4071e-192	54.9296	n.a.
LPCAT2	2.44201	9.25723	9583.89	4.3856e-194	2.95597e-192	25.9155	nonsurface
NFAM1	2.54911	9.3582	4923.01	6.01614e-194	4.02062e-192	34.0845	surface
POC1A	2.90352	9.29357	2489.17	4.42423e-186	2.88343e-184	35.2113	n.a.
TGFB1	2.7039	9.37091	1333.21	4.37263e-183	2.82644e-181	47.8873	n.a.
ALOX5	2.66756	9.23808	25105.1	3.00772e-181	1.92837e-179	26.7606	nonsurface
RAB37	2.68191	9.28695	2859.02	8.96078e-179	5.47788e-177	34.0845	n.a.
TSTD3	2.56848	9.40083	1645.78	7.37076e-172	4.43709e-170	45.9155	n.a.
SAMSN1	2.52859	9.36924	1040.12	1.67456e-165	9.56927e-164	47.8873	n.a.
TALDO1	1.98893	9.90994	744.9	2.69476e-162	1.51792e-160	79.4366	n.a.
ENSECAG00000015753	2.6448	9.26208	3785.26	1.76908e-157	9.62134e-156	27.6056	n.a.
ENSECAG00000031913	2.40857	9.24377	8878.56	3.02344e-156	1.62196e-154	27.3239	n.a.
MYL6	1.48784	10.7315	709.116	1.12671e-154	6.00353e-153	95.2113	n.a.
SH3BGRL3	1.45228	10.736	704.543	1.06232e-153	5.62248e-152	96.338	n.a.
ENSECAG00000037706	1.63988	10.3676	697.584	3.2336e-152	1.68875e-150	92.3944	n.a.
CFL1	1.27297	11.0789	688.49	2.80783e-150	1.45675e-148	97.4648	n.a.
HSBP1	2.25364	9.50119	862.627	4.20659e-146	2.1402e-144	54.6479	n.a.
C5AR1	1.99555	9.34463	5792.36	1.8014e-143	9.04828e-142	26.7606	surface
TNFSF14	2.45299	9.28	2815.96	4.44539e-142	2.21876e-140	26.7606	n.a.
SPI1	1.83458	9.66179	1836.82	1.03304e-138	5.09161e-137	42.5352	n.a.
EID1	2.45953	9.40846	789.509	1.42743e-137	6.90595e-136	48.4507	n.a.
YPEL5	2.15929	9.49137	634.36	4.90062e-136	2.35648e-134	53.2394	n.a.
ENSECAG00000039232	1.03388	11.1625	612.272	5.23589e-134	2.48736e-132	98.8732	n.a.
ENSECAG00000000910	2.15998	9.7673	598.712	4.14648e-131	1.94638e-129	59.1549	n.a.
CARHSP1	2.24115	9.40606	756.214	5.84939e-131	2.72948e-129	45.9155	n.a.
SH3KBP1	2.28994	9.44658	669.213	9.14498e-128	4.19287e-126	47.3239	n.a.
LAT	2.1872	9.53661	737.808	4.91161e-127	2.2389e-125	42.8169	nonsurface
ENSECAG00000032131	2.37219	9.34941	951.179	5.02056e-127	2.27541e-125	42.8169	n.a.
MMP9	1.98731	9.41579	2456.12	1.8446e-126	8.31228e-125	25.0704	n.a.
LIMD2	1.76294	10.1428	565.021	6.6852e-124	2.9785e-122	84.507	n.a.
VAT1	2.50748	9.25687	3196.9	2.33926e-122	1.02486e-120	27.0423	n.a.
NT5C	2.42194	9.33894	914.401	1.79335e-118	7.72808e-117	37.7465	n.a.
PRDX1	1.9504	9.88573	531.543	9.87988e-117	4.23439e-115	64.507	n.a.
LSP1	1.48319	10.2426	526.019	1.50822e-115	6.39453e-114	90.4225	n.a.
NPDC1	2.13042	9.5117	551.736	1.38082e-113	5.79209e-112	43.3803	n.a.
CYSLTR1	2.2149	9.31418	1473.71	2.78916e-112	1.16377e-110	27.3239	surface
TMEM14C	1.8868	9.66742	508.136	1.02799e-111	4.24438e-110	64.507	nonsurface
LDHA	1.92125	9.67884	513.311	5.84693e-111	2.36456e-109	55.7746	n.a.
IGFLR1	2.18878	9.43826	713.334	2.55005e-107	1.01054e-105	37.7465	surface
RNF130	2.11512	9.3597	1252.76	5.72813e-104	2.19282e-102	35.7746	surface
JPT1	1.78602	9.72432	469.913	1.63388e-103	6.19459e-102	62.8169	n.a.
RNF11	2.29152	9.32461	984.406	2.07211e-103	7.81851e-102	33.8028	n.a.
CACYBP	1.96382	9.60619	459.737	2.50162e-101	9.09113e-100	56.0563	n.a.
REXO2	2.14002	9.45566	764.7	5.15268e-101	1.86395e-99	41.1268	n.a.
NFKBIA	1.89084	9.54311	457.945	6.06816e-101	2.18509e-99	47.6056	n.a.
GRB2	1.7259	9.77624	453.314	5.99531e-100	2.13932e-98	68.4507	n.a.
MKNK1	2.27921	9.26582	1988.35	1.02707e-96	3.61585e-95	25.3521	n.a.
RALGAPA2	2.27304	9.35732	840.826	1.74111e-96	6.07539e-95	30.1408	nonsurface
FTH1	1.23267	10.5164	418.82	1.55609e-92	5.31227e-91	80.8451	nonsurface
CD82	1.93212	9.46524	533.831	1.99581e-92	6.7549e-91	37.4648	surface
CSRP1	2.09601	9.28122	1898.88	2.6664e-92	8.986e-91	26.4789	n.a.
ARRB2	2.00634	9.46619	517.688	7.57345e-92	2.53069e-90	42.5352	n.a.
NAGK	1.99045	9.43096	823.978	1.27293e-90	4.21778e-89	36.0563	n.a.
CREM	2.21054	9.3352	739.737	1.55274e-90	5.12339e-89	35.493	n.a.
TFEB	1.82202	9.35436	1558.46	4.9496e-88	1.61961e-86	26.1972	n.a.
ORAI3	2.14122	9.35977	617.7	3.10718e-86	1.00423e-84	36.338	n.a.
ARPC2	1.15383	10.5906	381.316	1.8325e-84	5.80366e-83	94.6479	n.a.
SYNE1	2.10818	9.33844	675.241	3.79214e-84	1.19143e-82	33.5211	nonsurface
SERPINB6	1.90014	9.51539	468.292	4.61269e-82	1.43211e-80	31.5493	n.a.
MYL12A	1.19585	10.5058	359.931	7.41127e-80	2.23928e-78	90.4225	n.a.
S100A11	1.58221	9.84698	359.123	1.10646e-79	3.30512e-78	49.5775	n.a.
CDK2AP2	1.6348	9.6423	356.213	4.69072e-79	1.39589e-77	52.9577	n.a.
TMEM59	1.64198	9.59937	352.243	3.36465e-78	9.97504e-77	56.338	nonsurface
HERPUD2	2.00265	9.34243	578.145	4.48005e-78	1.32321e-76	32.6761	nonsurface
ENSECAG00000016543	1.69812	9.81245	350.493	8.02743e-78	2.3621e-76	61.9718	n.a.
PPT1	1.8976	9.43705	566.866	7.83496e-77	2.29689e-75	37.7465	n.a.
RASSF3	1.95899	9.32405	710.503	1.7586e-76	5.13642e-75	28.7324	n.a.
NDUFA1	1.79881	9.49559	419.682	4.19716e-75	1.20799e-73	47.3239	nonsurface
HCST	1.56387	9.59854	352.085	1.20876e-74	3.45373e-73	44.7887	n.a.
GAPDH	1.1437	10.7046	332.461	6.20656e-74	1.76697e-72	88.169	n.a.
ATP2A3	1.78922	9.49836	354.132	1.87048e-73	5.28696e-72	39.7183	n.a.
PCBP1	1.53368	9.78496	324.389	3.42387e-72	9.60878e-71	61.6901	n.a.
MYH9	1.7076	9.54421	325.561	4.77339e-72	1.33014e-70	46.1972	n.a.
CLIC1	1.35466	10.0696	321.196	1.67299e-71	4.6455e-70	74.9296	n.a.
RF01956	1.90096	9.2926	1504.89	1.56088e-69	4.27398e-68	45.3521	n.a.
ADGRE5	1.61337	9.57906	311.545	2.02728e-69	5.53189e-68	47.8873	n.a.
ARPC3	1.35493	10.0613	310.744	3.01791e-69	8.20664e-68	73.2394	n.a.
MIF	1.34798	10.1025	310.485	3.43354e-69	9.30476e-68	73.2394	n.a.
HK1	1.95039	9.30009	842.084	1.37592e-68	3.70325e-67	25.3521	n.a.
SURF4	1.95696	9.32051	656.06	2.59021e-68	6.94775e-67	26.7606	nonsurface
PTPRCAP	1.1866	10.6168	299.744	7.16405e-67	1.90221e-65	77.1831	nonsurface
AGPAT2	1.77907	9.40522	446.478	8.63875e-66	2.27843e-64	36.338	nonsurface
CYB5R4	1.91014	9.33217	573.217	3.38239e-65	8.86164e-64	29.5775	n.a.
UCP2	1.33476	9.9052	291.465	6.69408e-65	1.74223e-63	66.1972	nonsurface
IDO1	1.6255	9.57828	352.402	8.13349e-65	2.10989e-63	29.8592	n.a.
EVI2B	1.53633	9.52773	273.254	3.80315e-61	9.52114e-60	45.0704	surface
GUCD1	1.95281	9.31084	602.746	1.00142e-60	2.48339e-59	25.6338	n.a.
SSR3	1.32278	9.97243	269.635	2.30537e-60	5.6813e-59	70.7042	nonsurface
ENSECAG00000019392	1.42939	9.76594	268.685	3.69978e-60	9.06102e-59	63.9437	n.a.
P4HB	1.79269	9.40629	450.139	5.55619e-60	1.35654e-58	33.2394	n.a.
ARL6IP6	1.86052	9.31809	543.646	6.59248e-60	1.60458e-58	25.0704	nonsurface
GABARAP	1.01116	10.4892	261.898	1.08695e-58	2.62131e-57	90.4225	n.a.
VIM	1.07628	11.2858	261.365	1.4174e-58	3.39745e-57	81.6901	nonsurface
EHD1	1.66327	9.42593	319.321	2.01342e-57	4.72553e-56	34.0845	n.a.
HMGB2	1.26785	10.129	253.353	7.67572e-57	1.78557e-55	76.338	n.a.
ALDOA	1.25096	9.98996	249.829	4.44456e-56	1.02785e-54	62.2535	n.a.
CAPG	1.52976	9.65569	248.393	3.18205e-55	7.29466e-54	41.6901	n.a.
CISD2	1.50787	9.53879	242.535	1.68596e-54	3.84262e-53	44.7887	nonsurface
PRELID1	1.37364	9.7488	241.936	2.27305e-54	5.16577e-53	54.6479	n.a.
MICU2	1.65871	9.41406	310.986	1.91595e-53	4.3169e-52	33.5211	n.a.
RTN3	1.70969	9.39369	366.916	3.40445e-53	7.64886e-52	31.5493	n.a.
TMCO1	1.61634	9.43918	288.443	8.08758e-53	1.80676e-51	35.7746	nonsurface
PTPN6	1.4374	9.58003	234.648	7.64645e-51	1.67036e-49	40	n.a.
AP3S1	1.46155	9.53397	228.929	2.56296e-50	5.55261e-49	43.3803	n.a.
ARPC5	1.2961	9.80157	214.769	1.74828e-48	3.69623e-47	58.0282	n.a.
MIR142	1.57342	9.41654	267.546	2.90755e-48	6.13073e-47	36.6197	n.a.
OS9	1.56704	9.38469	279.271	5.36712e-48	1.12867e-46	27.3239	n.a.
SF3B6	1.41884	9.61541	209.772	2.11902e-47	4.40912e-46	46.7606	n.a.
UBE2E3	1.54018	9.39151	372.613	4.41018e-47	9.12826e-46	29.2958	n.a.
RGS19	1.43729	9.52835	234.315	4.65737e-47	9.61465e-46	38.8732	n.a.
ARRDC1	1.6857	9.3734	349.014	5.1943e-47	1.06951e-45	29.5775	n.a.
LAPTM4A	1.34745	9.59008	207.037	8.3052e-47	1.70116e-45	46.4789	nonsurface
GUK1	1.41121	9.58212	204.662	2.72016e-46	5.54295e-45	41.6901	n.a.
PLP2	1.17389	9.99388	203.82	4.14062e-46	8.39407e-45	67.3239	n.a.
RAB24	1.44888	9.42893	268.398	4.81251e-45	9.70624e-44	31.5493	n.a.
YIF1B	1.69978	9.34221	414.742	3.20133e-44	6.44023e-43	25.6338	nonsurface
TPI1	1.41505	9.57031	207.18	7.62948e-44	1.52319e-42	38.8732	n.a.
MXD1	1.57434	9.34084	356.712	9.89554e-44	1.97061e-42	27.0423	n.a.
RABAC1	1.18557	9.80341	191.073	2.41705e-43	4.78915e-42	60.8451	nonsurface
SUB1	1.03158	10.3331	190.321	3.52004e-43	6.95716e-42	76.0563	n.a.
GPR183	1.29536	9.66209	190.197	5.76309e-43	1.13619e-41	31.5493	surface
MISP3	1.41046	9.50701	194.149	2.248e-42	4.40989e-41	36.9014	n.a.
AIP	1.45346	9.50812	199.992	6.12882e-42	1.19044e-40	37.1831	n.a.
SPCS3	1.26399	9.62672	182.965	2.15795e-41	4.16078e-40	45.9155	nonsurface
METTL9	1.39887	9.50699	184.268	9.06377e-41	1.73488e-39	35.493	n.a.
GABARAPL2	1.25314	9.79378	178.918	1.05349e-40	2.01159e-39	54.9296	n.a.
CERS2	1.50841	9.38945	255.371	1.17991e-40	2.24752e-39	27.3239	nonsurface
ZFAND5	1.52978	9.37659	268.714	1.65929e-40	3.13793e-39	31.2676	n.a.
RAP1B	1.2901	9.59007	177.245	4.04502e-40	7.57697e-39	43.3803	n.a.
STK10	1.50609	9.39204	274.762	9.93424e-40	1.84767e-38	27.3239	n.a.
NDUFB7	1.2122	9.74744	174.422	9.98649e-40	1.85302e-38	58.0282	n.a.
APOPT1	1.59537	9.36466	305.079	1.57827e-39	2.91481e-38	27.8873	n.a.
LEPROTL1	1.34661	9.56502	172.411	6.67879e-39	1.22486e-37	38.8732	nonsurface
TMEM60	1.48066	9.43027	207.758	1.76986e-38	3.22335e-37	30.1408	n.a.
ENSECAG00000020462	1.20394	9.67509	174.211	5.90815e-38	1.07107e-36	49.2958	n.a.
IRF2BP2	1.44196	9.41419	287.743	1.12357e-37	2.02757e-36	25.9155	n.a.
NAA38	1.57672	9.3687	293.863	1.30896e-37	2.34601e-36	28.169	n.a.
ARHGAP15	1.28693	9.67668	161.705	5.80548e-37	1.03579e-35	44.507	n.a.
TOP1	1.45789	9.41716	220.822	1.12773e-36	1.99849e-35	28.169	n.a.
ERLEC1	1.45769	9.39111	227.059	2.02404e-36	3.57883e-35	27.3239	n.a.
TBC1D10C	1.39984	9.47782	185.9	2.21887e-36	3.91454e-35	30.7042	n.a.
OSTF1	1.0362	10.0557	158.955	2.30028e-36	4.04911e-35	65.6338	n.a.
SEPT7	1.19301	9.80378	156.799	6.77231e-36	1.18418e-34	51.831	n.a.
PRDX5	1.33811	9.52637	203.701	7.26045e-34	1.2474e-32	36.9014	n.a.
ENSECAG00000016499	1.30015	9.48631	177.637	1.28671e-33	2.19158e-32	35.2113	n.a.
CYTIP	1.17439	9.61113	145.306	2.14727e-33	3.64159e-32	39.4366	n.a.
CSK	1.41181	9.38899	215.045	6.67478e-33	1.12233e-31	27.3239	n.a.
RTF2	1.35818	9.41729	196.566	8.07491e-33	1.35487e-31	27.8873	n.a.
ARL6IP1	1.18594	9.55216	138.781	5.66109e-32	9.3007e-31	40	nonsurface
NPC2	1.04182	9.83667	143.305	1.48979e-31	2.43744e-30	47.3239	n.a.
TLN1	1.22355	9.51875	150.701	2.17588e-31	3.53793e-30	34.6479	n.a.
SARAF	1.08682	9.81146	135.158	3.48395e-31	5.64156e-30	54.0845	nonsurface
TMEM71	1.36335	9.42449	177.972	7.22748e-31	1.16081e-29	25.0704	nonsurface
MED28	1.37985	9.39445	195.579	9.60662e-31	1.53979e-29	25.6338	n.a.
CDC42SE1	1.14007	9.61424	131.792	1.8861e-30	2.99272e-29	46.7606	n.a.
FAM107B	1.22779	9.50046	143.537	8.53709e-30	1.3305e-28	30.1408	n.a.
NDUFS2	1.23169	9.51948	148.226	9.22402e-30	1.43473e-28	35.2113	n.a.
GSTO1	1.31548	9.45244	210.119	2.07179e-29	3.19105e-28	26.4789	n.a.
TMBIM6	1.04555	9.77421	126.134	3.22777e-29	4.95217e-28	49.2958	nonsurface
ANXA6	1.23199	9.56127	136.969	1.89214e-28	2.86399e-27	32.6761	n.a.
PGAM1	1.19158	9.54348	135.251	3.28406e-28	4.94239e-27	31.831	n.a.
LASP1	1.25876	9.41937	172.049	6.03272e-28	8.97623e-27	27.3239	n.a.
SDHA	1.32588	9.42362	166.305	1.08149e-27	1.60313e-26	25.9155	n.a.
SRSF5	1.02938	9.81741	118.793	1.28908e-27	1.90726e-26	54.6479	n.a.
ICAM3	1.12196	9.56407	123.588	1.48521e-27	2.18922e-26	33.2394	surface
UBE2N	1.21656	9.52005	131.497	4.80705e-27	7.0071e-26	32.9577	n.a.
WDR1	1.04367	9.7464	120.105	8.24259e-27	1.19707e-25	46.7606	nonsurface
LCP1	1.02471	9.70681	112.282	3.39913e-26	4.85607e-25	46.4789	n.a.
ACAP1	1.16042	9.51794	124.401	3.67557e-26	5.24151e-25	26.1972	n.a.
TMED2	1.02186	9.63207	107.857	3.14574e-25	4.39845e-24	40.8451	nonsurface
SFT2D1	1.13638	9.52065	114.675	9.03184e-25	1.24519e-23	31.831	nonsurface
TMEM50A	1.03369	9.73767	105.004	1.32131e-24	1.81531e-23	44.2254	nonsurface
ACTR2	1.07872	9.49108	115.405	1.92325e-23	2.57938e-22	31.2676	n.a.
WARS	1.02832	9.82978	95.9806	1.2414e-22	1.63433e-21	41.9718	n.a.
PPP1R12A	1.11897	9.43551	115.71	5.10059e-22	6.62656e-21	27.6056	n.a.
CHMP2A	1.05121	9.53041	103.918	6.54036e-22	8.45529e-21	32.3944	n.a.
CHCHD7	1.17015	9.41353	133.088	1.01511e-21	1.29954e-20	27.0423	n.a.
PDLIM2	1.07251	9.56168	98.1031	1.69487e-21	2.15577e-20	29.2958	n.a.
HHEX	1.05815	9.44007	141.066	4.22635e-21	5.30139e-20	28.169	n.a.
PGK1	1.12588	9.48812	127.829	5.06982e-21	6.30609e-20	27.3239	n.a.
HDAC1	1.12286	9.42043	117.966	5.83549e-21	7.23565e-20	25.0704	n.a.
RAB1A	1.08781	9.43205	114.687	5.99918e-20	7.22283e-19	26.4789	n.a.
TSC22D4	1.10371	9.42732	108.551	1.08458e-19	1.29004e-18	25.0704	n.a.
PRKAR1A	1.05811	9.4477	98.3266	1.94795e-19	2.2962e-18	25.0704	n.a.
TMEM179B	1.01191	9.53073	91.5833	4.75068e-19	5.5502e-18	32.6761	surface
PAFAH1B3	1.00714	9.55626	85.4708	1.12508e-18	1.29147e-17	27.8873	n.a.
HCLS1	1.04306	9.4497	103.779	5.16936e-18	5.77416e-17	27.6056	n.a.
KRCC1	1.00297	9.47231	96.9561	1.88479e-17	2.07012e-16	26.1972	n.a.
ENSECAG00000002541	1.00004	9.45576	87.7302	3.33377e-17	3.61625e-16	26.4789	n.a.
