# Supplementary material for: Single-cell resolution landscape of equine peripheral blood mononuclear cells reveals diverse cell types including T-bet+ B cells
Source: BMC Biol. 2021 Jan 22;19:13. doi: 10.1186/s12915-020-00947-5 (PMC7820527; doi:10.1186/s12915-020-00947-5)
Supplement: Supplementary file 3 — Additional file 3. Differentially expressed genes for monocyte and dendritic cell clusters. [file 12915_2020_947_MOESM3_ESM.xlsx]

## Sheet: Monocyte&DC Cluster 11
genes	logFC	logCPM	F	PValue	FDR	Percent expressed	Surfacome.Label
ENSECAG00000000436	3.97943	9.96355	13791.7	0	0	99.8997	n.a.
S100A12	3.97147	10.3089	9234.12	0	0	100	n.a.
LYZ	3.86777	11.7488	9837.96	0	0	100	n.a.
SERPINB10	3.27252	9.53451	5966.67	0	0	98.0943	n.a.
VCAN	2.8892	9.33823	4815.53	0	0	86.1585	n.a.
S100A4	2.8817	11.2922	1912.49	0	0	100	n.a.
THBS1	2.78933	9.35118	4465.29	0	0	77.0311	n.a.
ENSECAG00000024882	2.7609	9.34896	4224.44	0	0	78.1344	n.a.
PLBD1	2.66497	9.97199	4282.97	0	0	100	n.a.
S100P	2.65331	9.82051	7235.55	0	0	100	n.a.
SLPI	2.51925	9.36969	4241.63	0	0	87.9639	n.a.
TREM1	2.3416	9.48521	6255.79	0	0	95.7874	surface
SULT1C4	2.33892	9.42097	4873.76	0	0	95.3862	n.a.
ENSECAG00000010117	2.30407	9.501	5506.1	0	0	54.1625	n.a.
CTSZ	2.26345	9.86308	2067.8	0	0	99.8997	n.a.
C1H15orf48	2.21131	9.69292	1914.56	0	0	98.8967	n.a.
MMP9	2.18693	9.41579	2829.22	0	0	66.4995	n.a.
GM2A	2.18647	9.99787	2943.84	0	0	99.8997	n.a.
ECATH-3	2.15765	9.33655	5943.08	2.40831e-283	9.99575e-281	78.7362	n.a.
ENSECAG00000030387	2.52261	9.43297	1285.24	2.10128e-276	8.28536e-274	86.5597	n.a.
S100A6	2.55874	10.4366	1165.19	3.29131e-251	1.23596e-248	99.8997	n.a.
TSPO	1.74706	9.73227	1146.45	2.87687e-247	1.03123e-244	99.7994	n.a.
ENSECAG00000024886	2.54493	9.31901	4768.23	2.00414e-245	6.8716e-243	83.4504	n.a.
RNASE6	1.31528	10.2051	1127.33	3.04525e-243	1.00062e-240	100	n.a.
S100A8	1.56282	9.37655	4340.02	8.73942e-239	2.75676e-236	38.6158	n.a.
RNASE4	1.24776	10.1008	1074.97	3.25068e-232	9.85956e-230	100	n.a.
MGST1	1.9084	9.33523	2318.43	1.51162e-207	4.25737e-205	82.1464	n.a.
IFI27	2.23251	9.73139	869.67	8.37928e-189	2.27859e-186	89.1675	n.a.
LAMP1	1.54157	9.66925	805.729	3.11917e-175	7.93477e-173	98.2949	surface
S100A5	2.01831	9.58344	706.04	5.11408e-154	1.22211e-151	81.344	n.a.
VIM	1.04199	11.2858	692.343	4.23488e-151	9.82243e-149	99.8997	n.a.
CYBB	1.35989	9.46534	796.111	1.50229e-149	3.38487e-147	91.9759	surface
ALDH2	1.36041	9.5616	784.952	3.56358e-149	7.80623e-147	95.8877	n.a.
NFE2	1.69737	9.29742	2962.28	5.96703e-149	1.27178e-146	70.2106	n.a.
LGALS3	1.4988	9.52391	677.68	5.67381e-148	1.17746e-145	89.8696	n.a.
MECR	1.94949	9.34208	974.308	9.65923e-143	1.95315e-140	80.5416	n.a.
ENSECAG00000022247	1.83719	9.27943	3576.96	7.96616e-139	1.57053e-136	62.2869	n.a.
EMP1	1.98139	9.28731	2545.14	1.01542e-126	1.86223e-124	58.2748	surface
C5AR1	1.01049	9.34463	2096.72	2.08184e-123	3.73122e-121	75.5266	surface
QPCT	1.58541	9.30932	1304.55	7.27218e-121	1.27441e-118	73.5206	n.a.
CD163	1.87973	9.25946	2306.08	5.45335e-106	9.34895e-104	44.6339	surface
ENSECAG00000003345	1.29214	10.17	478.333	2.54421e-105	4.26887e-103	99.7994	n.a.
CREG1	1.37836	9.32291	1746.89	2.17832e-101	3.5788e-99	76.7302	n.a.
S100A10	1.3169	10.8657	454.581	3.20428e-100	5.15693e-98	99.8997	n.a.
MHCB3	1.61801	10.2652	454.22	3.83051e-100	6.04148e-98	91.8756	n.a.
ENSECAG00000037539	1.18516	9.26653	3018.94	2.09763e-98	3.00762e-96	42.0261	n.a.
PSAP	1.12846	10.1666	444.922	3.8091e-98	5.36403e-96	100	n.a.
GSN	1.13114	9.36359	793.171	2.40667e-97	3.27225e-95	86.8606	n.a.
FGL2	1.16965	9.48797	440.764	2.98118e-97	3.98468e-95	94.985	n.a.
ENSECAG00000019309	1.49461	9.39907	488.811	1.18184e-96	1.55333e-94	75.4263	n.a.
BLVRB	1.39089	9.44967	417.998	2.33706e-92	2.92541e-90	93.5807	n.a.
ENSECAG00000031156	1.42548	9.34033	822.269	1.16558e-87	1.41412e-85	73.32	n.a.
ENSECAG00000020136	1.28111	9.70141	390.21	2.229e-86	2.62357e-84	95.5868	n.a.
DPYD	1.33123	9.29724	1124.58	7.7979e-84	8.91221e-82	65.3962	n.a.
HNMT	1.64944	9.28519	2466.41	2.35475e-83	2.61543e-81	60.4814	n.a.
CXCL14	1.48385	9.2572	2342.5	1.8614e-80	1.93145e-78	41.8255	n.a.
ENSECAG00000040180	1.40566	9.7881	349.5	1.31277e-77	1.32725e-75	88.0642	n.a.
PLD3	1.46428	9.32706	543.623	3.55083e-76	3.45702e-74	54.1625	n.a.
LYPLA1	1.50301	9.34619	397.19	6.85889e-75	6.51678e-73	72.5176	n.a.
ENSECAG00000029581	1.42651	9.28174	1849.77	4.34926e-74	4.08313e-72	55.2658	n.a.
AHNAK	1.43162	9.52053	313.055	9.57725e-70	8.48609e-68	85.8576	n.a.
HK3	1.26824	9.28397	1371.53	7.49243e-69	6.42231e-67	66.8004	n.a.
ALDH1A1	1.34812	9.25877	2430.25	3.24542e-67	2.63849e-65	32.5978	n.a.
NAPSA	1.01114	9.5255	387.132	6.64231e-65	5.29104e-63	96.8907	n.a.
GIMAP7	1.28964	10.5132	290.063	8.8525e-65	6.98108e-63	90.8726	n.a.
TIMP2	1.28694	9.29925	904.708	1.09768e-62	8.24413e-61	69.1073	n.a.
ENSECAG00000008826	1.25641	9.37598	290.704	2.20453e-62	1.64009e-60	73.4203	n.a.
CLEC5A	1.28071	9.26563	1669.77	1.34963e-57	9.01966e-56	47.342	surface
SMS	1.29545	9.44979	256.478	1.61813e-57	1.07232e-55	88.9669	n.a.
HACD4	1.17506	9.30151	1447.57	7.27184e-56	4.66225e-54	66.3992	n.a.
CD36	1.01606	9.26478	1095.26	7.33493e-55	4.59073e-53	34.5035	surface
S100A3	1.07917	9.31593	506.052	1.26256e-54	7.77855e-53	36.6098	n.a.
ALDH3A1	1.01551	9.25381	2319.14	1.57639e-54	9.63675e-53	26.1785	n.a.
CD14	1.10652	9.31776	1680.11	8.74782e-52	4.99894e-50	93.9819	surface
MNDA	1.14542	10.2583	229.738	9.96681e-52	5.65455e-50	98.2949	n.a.
TMEM150B	1.20879	9.26415	1340.87	9.14196e-51	5.11302e-49	38.5155	surface
HEBP1	1.02636	9.40261	215.159	1.43953e-48	7.72256e-47	81.6449	n.a.
ARL5A	1.22941	9.34403	281.556	7.54404e-47	3.88839e-45	63.8917	n.a.
ENSECAG00000029716	1.0975	9.87713	203.983	3.81852e-46	1.90588e-44	84.8546	n.a.
LDHB	1.06523	10.0188	197.381	1.0333e-44	5.03e-43	98.4955	n.a.
ENSECAG00000007681	1.02183	9.66031	191.835	1.6535e-43	7.90274e-42	73.4203	n.a.
TSPAN4	1.07177	9.29106	635.305	2.26188e-41	1.04311e-39	43.6309	surface
ALDH1L1	1.05404	9.28408	556.794	3.96496e-39	1.73709e-37	56.67	n.a.
CMBL	1.0511	9.24896	1442.89	7.12748e-39	3.08831e-37	27.7834	n.a.
ENSECAG00000036115	1.08922	9.26278	1110.65	8.4054e-39	3.62213e-37	45.7372	n.a.
GLUL	1.10377	9.32713	331.062	1.84543e-38	7.78239e-37	58.2748	n.a.
S100A11	1.00518	9.84698	164.351	1.54329e-37	6.37194e-36	93.0792	n.a.
SPX	1.01427	9.25618	1257.71	1.77613e-37	7.29506e-36	34.4032	n.a.
GBP1	1.04883	9.27904	453.166	2.05326e-37	8.34639e-36	38.5155	n.a.
LGMN	1.10759	9.32234	269.706	1.00962e-35	3.82781e-34	47.9438	n.a.
ME1	1.05458	9.24777	1350.6	1.4541e-35	5.48663e-34	28.2849	n.a.
TTYH3	1.09722	9.29905	319.068	1.22654e-32	4.11594e-31	43.8315	surface
TNFSF13	1.01244	9.26599	916.134	4.22844e-32	1.39521e-30	46.9408	surface
TMEM205	1.06167	9.29124	276.487	9.34273e-31	2.91212e-29	41.2237	n.a.
APLP2	1.07871	9.28396	370.479	2.19543e-30	6.73663e-29	51.4544	surface
CCR2	1.07939	9.28506	396.746	5.56249e-30	1.6679e-28	44.1324	surface

## Sheet: Monocyte&DC Cluster 12
genes	logFC	logCPM	F	PValue	FDR	Percent expressed	Surfacome.Label
ENSECAG00000000436	3.09548	9.96355	9426.4	0	0	96.2129	n.a.
LYZ	2.71191	11.7488	5529.1	0	0	99.8976	n.a.
THBS1	2.63077	9.35118	4148.13	0	0	69.9079	n.a.
ENSECAG00000030777	2.41296	9.37731	2905.08	0	0	77.9939	n.a.
GM2A	1.97354	9.99787	2330.1	0	0	99.8976	n.a.
RNASE6	1.57979	10.2051	1572.29	0	0	100	n.a.
RNASE4	1.5271	10.1008	1552.27	0	0	99.8976	n.a.
S100P	1.38891	9.82051	2593.93	0	0	95.4964	n.a.
SULT1C4	2.23853	9.42097	4557.65	5.50026e-304	4.81945e-301	93.654	n.a.
PLBD1	1.45877	9.97199	1414.62	1.8103e-303	1.4276e-300	97.6459	n.a.
TREM1	1.86419	9.48521	4501.62	1.77156e-300	1.27004e-297	86.7963	surface
S100A4	2.50121	11.2922	1395.31	1.94766e-299	1.27994e-296	99.7953	n.a.
CTSZ	1.81078	9.86308	1296.26	1.02467e-278	6.21578e-276	99.7953	n.a.
IFI27	2.51337	9.73139	1107.13	5.48555e-239	3.08993e-236	93.2446	n.a.
LAMP1	1.75409	9.66925	995.894	1.59081e-215	8.36344e-213	98.567	surface
ENSECAG00000024882	2.20365	9.34896	3121.29	2.43447e-207	1.19989e-204	59.3654	n.a.
ENSECAG00000019309	2.17276	9.39907	936.217	6.63375e-203	3.07728e-200	84.9539	n.a.
CYBB	1.54095	9.46534	1000.75	1.11548e-184	4.88705e-182	92.9376	surface
S100A10	1.68761	10.8657	819.648	3.445e-178	1.42985e-175	99.8976	n.a.
S100A12	1.1391	10.3089	1085.15	3.1982e-160	1.26105e-157	93.4493	n.a.
ENSECAG00000024886	2.09857	9.31901	3751.79	4.93814e-152	1.7701e-149	71.4432	n.a.
SERPINB10	1.42302	9.53451	1667.21	9.01881e-152	3.09228e-149	76.3562	n.a.
VIM	1.01112	11.2858	643.029	1.40795e-140	4.44123e-138	99.8976	n.a.
C4BPA	1.15815	9.40133	1176.18	8.20451e-138	2.48849e-135	88.2293	n.a.
CSF1R	1.73694	9.33356	2106.13	2.47545e-135	6.97193e-133	86.694	surface
ALDH2	1.30134	9.5616	711.465	9.87003e-135	2.68397e-132	95.3941	n.a.
EMP1	2.00726	9.28731	2576.04	1.01765e-128	2.67507e-126	56.0901	surface
AHNAK	1.87145	9.52053	554.681	1.09552e-121	2.61795e-119	90.3787	n.a.
LGALS3	1.33229	9.52391	549.315	1.54123e-120	3.57474e-118	81.5763	n.a.
MHCB3	1.76233	10.2652	546.6	5.87876e-120	1.32457e-117	94.4729	n.a.
ENSECAG00000040634	1.92491	9.95564	536.532	8.44677e-118	1.8003e-115	92.9376	n.a.
TSPAN4	1.80361	9.29106	1247.2	1.7042e-113	3.35984e-111	57.0113	surface
ENSECAG00000029581	1.71991	9.28174	2288.45	3.26162e-112	6.27345e-110	63.0502	n.a.
SLPI	1.48271	9.36969	2008.28	3.11866e-107	5.58949e-105	65.5067	n.a.
MPEG1	1.33229	9.35341	1017.34	4.07827e-104	6.99157e-102	84.8516	surface
MNDA	1.58178	10.2583	469.65	1.86088e-103	3.12233e-101	98.9765	n.a.
FGL2	1.19895	9.48797	457.7	6.85053e-101	1.12549e-98	94.1658	n.a.
CREG1	1.36199	9.32291	1674.7	9.33696e-101	1.50268e-98	76.3562	n.a.
ALDH1A1	1.77677	9.25877	3314.76	7.03389e-100	1.10938e-97	41.4534	n.a.
HNMT	1.84548	9.28519	2864.59	6.65833e-99	1.02956e-96	64.0737	n.a.
TSPO	1.04354	9.73227	444.469	4.76564e-98	7.22727e-96	95.7011	n.a.
ENSECAG00000022247	1.49001	9.27943	2861.24	8.74897e-98	1.30178e-95	50.9724	n.a.
ABCA6	1.88526	9.27999	2563.26	2.07877e-96	3.03577e-94	50.5629	surface
MMP9	1.0219	9.41579	1065.41	1.38315e-92	1.94778e-90	45.7523	n.a.
ENSECAG00000030387	1.52543	9.43297	525.3	4.74976e-83	6.34858e-81	66.9396	n.a.
S100A6	1.54602	10.4366	374.17	6.33812e-83	8.3304e-81	95.7011	n.a.
ENSECAG00000017042	1.27242	9.34584	1064.6	1.69304e-82	2.18874e-80	86.0798	n.a.
VCAN	1.27128	9.33823	1846.07	2.6464e-81	3.21069e-79	41.6581	n.a.
ENSECAG00000021110	1.51981	9.26539	1964.38	5.6269e-81	6.62295e-79	53.3265	n.a.
MAFB	1.58091	9.26467	1592.9	4.23173e-78	4.7002e-76	44.8311	n.a.
PLD3	1.46443	9.32706	538.168	5.39415e-78	5.90809e-76	51.9959	n.a.
GLUL	1.50249	9.32713	554.871	1.44473e-76	1.53962e-74	65.3019	n.a.
PSAP	1.00327	10.1666	344.286	1.74738e-76	1.81314e-74	100	n.a.
GIMAP7	1.35695	10.5132	323.06	6.63058e-72	6.53609e-70	87.8199	n.a.
TIMP1	1.34849	9.33328	619.059	5.33568e-70	4.90213e-68	60.5937	n.a.
ENSECAG00000040180	1.34066	9.7881	312.181	1.4778e-69	1.33953e-67	85.0563	n.a.
MECR	1.42028	9.34208	560.842	2.23091e-69	1.97674e-67	69.7032	n.a.
ENSECAG00000029196	1.38132	9.26829	880.048	3.41419e-68	2.95871e-66	35.4145	n.a.
TIMP2	1.32975	9.29925	941.022	1.1233e-67	9.62864e-66	68.1679	n.a.
GBP1	1.35774	9.27904	649.275	2.59756e-63	2.00827e-61	41.7605	n.a.
ENSECAG00000015010	1.24004	9.28724	1337.47	6.06522e-62	4.51229e-60	61.1054	n.a.
REXO2	1.18694	9.45566	276.567	7.30848e-62	5.33654e-60	87.1034	n.a.
HACD4	1.1866	9.30151	1435.33	4.17645e-60	2.94067e-58	63.0502	n.a.
ENSECAG00000029716	1.23841	9.87713	265.59	1.72921e-59	1.17556e-57	88.1269	n.a.
PRNP	1.03511	9.32609	521.439	6.59395e-59	4.40677e-57	68.782	surface
CD68	1.15867	9.34646	576.137	3.45413e-56	2.21457e-54	81.6786	surface
DPYD	1.01078	9.29724	798.705	1.38177e-52	8.513e-51	55.783	n.a.
ARL5A	1.23425	9.34403	280.574	5.52269e-48	3.04559e-46	62.7431	n.a.
S100A11	1.12959	9.84698	207.486	6.63602e-47	3.51219e-45	94.2682	n.a.
LDHB	1.08154	10.0188	202.652	7.42217e-46	3.82557e-44	97.6459	n.a.
LRP1	1.26599	9.2501	2061.23	8.29474e-46	4.24755e-44	32.1392	surface
SPX	1.12868	9.25618	1398.73	9.74973e-46	4.92861e-44	33.5722	n.a.
CTSB	1.02882	9.44715	201.474	1.33715e-45	6.7164e-44	93.347	n.a.
ENSECAG00000039193	1.23125	9.26015	1116.03	3.17652e-44	1.5559e-42	40.1228	n.a.
KCNE3	1.16753	9.29855	938.379	7.9855e-44	3.88726e-42	63.4596	n.a.
S100A5	1.03972	9.58344	190.494	3.22815e-43	1.52438e-41	57.7277	n.a.
CD163	1.16042	9.25946	1437.29	1.40823e-42	6.49431e-41	28.4545	surface
N4BP2L1	1.09815	9.41513	184.202	7.50302e-42	3.4005e-40	79.2221	n.a.
ENSECAG00000035085	1.30482	9.29036	1091.11	4.51725e-41	2.0013e-39	36.9498	n.a.
RAMP1	1.04549	9.25138	1196.73	3.32139e-40	1.4471e-38	30.3992	n.a.
ENSECAG00000027666	1.07663	9.89575	176.193	4.11859e-40	1.77482e-38	96.3153	n.a.
CASP4	1.05046	9.4053	189.866	4.9453e-39	2.04182e-37	56.7042	n.a.
DOK2	1.07001	9.34228	282.334	9.89863e-39	4.06566e-37	58.4442	n.a.
ENSECAG00000003563	1.12779	9.43146	176.893	1.1086e-38	4.52976e-37	59.3654	n.a.
TBXAS1	1.07502	9.2862	941.009	8.72874e-38	3.49416e-36	59.3654	n.a.
LGMN	1.15756	9.32234	287.32	1.91557e-36	7.40497e-35	46.0594	n.a.
RGS10	1.08756	9.59031	158.447	2.97289e-36	1.13807e-34	80.9621	n.a.
CMBL	1.08737	9.24896	1537.55	8.04559e-36	3.02131e-34	25.4862	n.a.
SMS	1.03406	9.44979	156.412	8.2226e-36	3.07315e-34	80.9621	n.a.
GNS	1.06103	9.30156	291.447	4.97309e-34	1.75865e-32	38.3828	n.a.
ENSECAG00000028267	1.17961	9.25882	751.226	1.93867e-33	6.70541e-32	37.1546	n.a.
TTYH3	1.06911	9.29905	309.795	6.23859e-32	2.05847e-30	40.7369	surface
APLP2	1.01584	9.28396	332.381	1.24055e-27	3.65036e-26	49.8465	surface

## Sheet: Monocyte&DC Cluster 18
genes	logFC	logCPM	F	PValue	FDR	Percent expressed	Surfacome.Label
S100A12	5.3005	10.3089	19855.1	0	0	99.6774	n.a.
ENSECAG00000010117	5.0078	9.501	13637.9	0	0	92.7419	n.a.
LYZ	4.33171	11.7488	10784.4	0	0	100	n.a.
ENSECAG00000000436	4.21887	9.96355	14142.9	0	0	99.0323	n.a.
S100A8	4.211	9.37655	12053	0	0	79.3548	n.a.
IL18	4.07803	9.31314	4287.52	0	0	84.8387	n.a.
MMP9	4.05405	9.41579	4883.67	0	0	92.7419	n.a.
ECATH-3	3.92139	9.33655	9313.89	0	0	90.3226	n.a.
S100A6	3.75179	10.4366	2140.73	0	0	98.5484	n.a.
TREM1	3.67026	9.48521	9714.4	0	0	95.8065	surface
C1H15orf48	3.53424	9.69292	3625.76	0	0	97.7419	n.a.
S100P	3.48495	9.82051	9705.07	0	0	99.6774	n.a.
VCAN	3.47098	9.33823	5122.61	0	0	79.3548	n.a.
ENSECAG00000036100	3.42355	9.30205	6512.23	0	0	76.9355	n.a.
PLBD1	3.32394	9.97199	5456.91	0	0	99.0323	n.a.
SERPINB10	3.21983	9.53451	5608.6	0	0	71.9355	n.a.
S100A4	3.20836	11.2922	2074.17	0	0	97.5806	n.a.
ENSECAG00000020136	3.1499	9.70141	1739.27	0	0	96.7742	n.a.
SLPI	3.11807	9.36969	5556.92	0	0	69.1935	n.a.
TSPO	2.87603	9.73227	2303.67	0	0	98.5484	n.a.
GM2A	2.54804	9.99787	3442.87	0	0	97.9032	n.a.
CTSZ	2.22688	9.86308	1699.03	0	0	97.0968	n.a.
SRGN	2.07769	10.4845	1544.5	0	0	99.8387	n.a.
RNASE6	1.98159	10.2051	2040.62	0	0	99.8387	n.a.
RNASE4	1.89488	10.1008	1960.81	0	0	99.1935	n.a.
C5AR1	2.39462	9.34463	4015.62	0	0	85.3226	surface
S100A5	3.05933	9.58344	1420.48	1.09634e-304	3.20212e-302	70.6452	n.a.
ENSECAG00000030387	2.78878	9.43297	1388.81	1.29059e-284	3.63484e-282	66.2903	n.a.
ENSECAG00000030745	1.20897	11.5021	1285.13	2.19845e-276	5.97827e-274	99.8387	n.a.
PRDX5	2.94476	9.52637	1261.78	1.72348e-271	4.53045e-269	93.5484	n.a.
MGST1	2.49224	9.33523	3004.07	1.56322e-243	3.85236e-241	66.7742	n.a.
LGALS3	2.25087	9.52391	1091.45	1.09602e-235	2.61917e-233	77.2581	n.a.
FTL	1.27659	11.1871	1044.63	8.15874e-226	1.89235e-223	100	n.a.
VIM	1.42831	11.2858	1029.27	1.4232e-222	3.20668e-220	98.871	n.a.
ILT11B	2.80889	9.26984	4345.14	1.67167e-213	3.66188e-211	72.2581	n.a.
CD14	2.57623	9.31776	4881.8	1.99446e-210	4.13902e-208	95	surface
ENSECAG00000024882	2.56893	9.34896	3571.44	2.23179e-206	4.5128e-204	50.6452	n.a.
CEBPB	1.78356	9.40701	1391.36	7.10919e-204	1.40158e-201	77.5806	n.a.
SYNE4	1.11564	10.39	935.989	7.41647e-203	1.42649e-200	99.8387	n.a.
ENSECAG00000036967	2.56496	9.25992	4749.4	4.92742e-201	9.25183e-199	53.2258	n.a.
C4BPA	1.82099	9.40133	1836.35	3.82777e-198	7.01995e-196	84.3548	n.a.
SULT1C4	2.18411	9.42097	3967.17	8.9009e-195	1.59528e-192	70.9677	n.a.
IGSF6	1.77852	9.36507	2009.28	1.63568e-191	2.86643e-189	81.9355	surface
ENSECAG00000037539	2.56258	9.26653	4055.85	4.1286e-188	7.07785e-186	56.7742	n.a.
TKT	1.73989	9.60694	861.133	5.39192e-187	9.04695e-185	90.1613	n.a.
THBS1	2.53778	9.35118	3190.4	1.59834e-176	2.62594e-174	51.2903	n.a.
ITM2B	1.698	10.1741	806.435	2.20912e-175	3.55533e-173	96.129	surface
PSAP	1.65521	10.1666	790.174	6.31002e-172	9.95216e-170	100	n.a.
ENSECAG00000006595	2.46939	9.25984	2502.3	1.95652e-168	3.02532e-166	54.5161	n.a.
NFE2	2.30591	9.29742	3513.24	1.38979e-160	2.10767e-158	59.1935	n.a.
VNN2	2.27969	9.27607	2225.76	1.1625e-157	1.72971e-155	58.7097	surface
CD44	1.81174	10.108	716.553	2.93283e-156	4.28302e-154	95.4839	surface
QPCT	2.24454	9.30932	1750.59	3.31495e-152	4.75304e-150	65.1613	n.a.
LAMP1	1.61362	9.66925	691.515	6.35933e-151	8.79819e-149	85.6452	surface
CTSS	1.34487	9.81613	690.406	1.09615e-150	1.49038e-148	95.3226	n.a.
DUSP1	1.66933	9.37559	689.685	1.56145e-150	2.08705e-148	69.5161	n.a.
ENSECAG00000003345	1.73441	10.17	685.695	1.10794e-149	1.45621e-147	92.2581	n.a.
GSN	1.69679	9.36359	1401.19	6.98295e-138	9.02746e-136	71.7742	n.a.
MAPK13	2.42379	9.2495	3514.46	9.12627e-138	1.1608e-135	42.2581	n.a.
ENSECAG00000010615	2.43273	9.24584	1789.73	2.31369e-135	2.89616e-133	28.7097	n.a.
PADI4	2.0409	9.25532	3625.85	2.30245e-132	2.83705e-130	42.4194	n.a.
GLIPR2	1.63872	9.46997	609.879	4.0569e-129	4.92196e-127	70.8065	n.a.
MHCB3	2.02296	10.2652	578.498	8.73198e-127	1.04334e-124	76.4516	n.a.
CAPG	1.92297	9.65569	571.219	3.15309e-125	3.71124e-123	78.5484	n.a.
ATP1B3	1.81155	9.53913	555.174	8.5725e-122	9.7975e-120	79.0323	surface
RAB24	1.68751	9.42893	554.008	1.52387e-121	1.71675e-119	70.3226	n.a.
ALDOA	1.34065	9.98996	530.76	1.45329e-116	1.61417e-114	95	n.a.
ALDH3A1	2.43973	9.25381	3534.7	4.438e-116	4.86084e-114	40	n.a.
GAPDH	1.08468	10.7046	521.696	1.27292e-114	1.3751e-112	98.3871	n.a.
ENSECAG00000030271	1.51003	9.35987	621	6.4171e-111	6.83855e-109	72.7419	n.a.
MECR	2.0085	9.34208	998.621	9.66328e-108	1.01606e-105	46.129	n.a.
NAPSA	1.37983	9.5255	641.755	2.35224e-105	2.44076e-103	77.7419	n.a.
HMGB2	1.57789	10.129	465.464	1.47405e-102	1.4903e-100	83.0645	n.a.
TUT7	1.66087	9.63013	461.57	1.0107e-101	1.0089e-99	81.6129	n.a.
PLP2	1.52402	9.99388	457.994	5.92493e-101	5.8405e-99	88.0645	n.a.
PSTPIP1	1.67341	9.52916	456.847	1.0447e-100	1.0171e-98	73.3871	n.a.
ARG2	1.76676	9.24543	3243.66	5.18115e-100	4.98275e-98	28.0645	n.a.
SLC25A5	1.06901	11.4776	447.05	1.32951e-98	1.2632e-96	99.5161	n.a.
DPYD	1.79203	9.29724	1270.51	4.7566e-97	4.46554e-95	54.1935	n.a.
FGL2	1.39909	9.48797	507.329	1.98034e-96	1.83729e-94	82.5806	n.a.
TALDO1	1.30946	9.90994	433.463	1.10581e-95	1.014e-93	94.6774	n.a.
ENSECAG00000033857	1.3454	9.33155	2108.94	1.12288e-92	1.01782e-90	62.7419	n.a.
SELP	1.96986	9.25694	2645.03	1.27247e-91	1.14031e-89	42.5806	surface
PGD	1.41115	9.34243	601.697	8.6533e-91	7.66741e-89	62.7419	n.a.
ENSECAG00000024563	1.57507	9.24932	1899.98	1.25074e-90	1.09593e-88	28.3871	n.a.
HSPB1	1.37992	9.6778	403.94	2.47159e-89	2.14187e-87	92.7419	n.a.
PLD3	1.87586	9.32706	686.233	3.40493e-89	2.91862e-87	38.3871	n.a.
ENSECAG00000024886	1.71115	9.31901	2850.86	1.11794e-86	9.47962e-85	37.0968	n.a.
ENSECAG00000040180	1.68097	9.7881	391.038	1.47858e-86	1.24043e-84	70.4839	n.a.
DRAXIN	1.61175	9.32262	743.546	1.07341e-84	8.81763e-83	50.4839	n.a.
NCF4	1.56225	9.2924	1230.51	1.21819e-80	9.90374e-79	39.1935	n.a.
MNDA	1.56759	10.2583	361.352	3.66205e-80	2.91706e-78	90	n.a.
ALDH2	1.33393	9.5616	641.946	4.86282e-80	3.83482e-78	70.4839	n.a.
HK3	1.52069	9.28397	1853.58	3.19279e-78	2.4929e-76	42.9032	n.a.
NFAM1	1.34249	9.3582	974.431	1.18065e-77	9.12805e-76	64.5161	surface
LST1	1.25203	9.32898	576.344	1.62088e-76	1.22906e-74	58.0645	n.a.
BLVRB	1.39839	9.44967	382.879	2.04472e-74	1.53568e-72	64.5161	n.a.
ENSECAG00000035431	1.28944	9.32299	1324.05	1.64451e-73	1.22345e-71	60.1613	n.a.
eca-mir-223	1.55516	9.27775	1484.93	1.97944e-72	1.45887e-70	40.9677	n.a.
ALOX5AP	1.72013	9.26367	1537.8	2.22968e-72	1.62808e-70	29.3548	n.a.
RABAC1	1.27577	9.80341	325.14	2.35796e-72	1.70595e-70	89.6774	n.a.
NUDT4	1.59038	9.29906	548.029	1.03827e-71	7.44346e-70	46.4516	n.a.
ENSECAG00000022247	1.50939	9.27943	2583.69	1.31471e-71	9.34034e-70	30.6452	n.a.
CREG1	1.41939	9.32291	1824.95	1.3399e-71	9.43434e-70	49.5161	n.a.
AMDHD2	1.12788	9.78554	316.447	1.77232e-70	1.23686e-68	92.4194	n.a.
XBP1	1.61379	9.48679	315.577	2.73162e-70	1.88961e-68	58.871	n.a.
ENSECAG00000008826	1.61559	9.37598	409.692	7.59003e-70	5.20478e-68	43.5484	n.a.
CSF3R	1.76868	9.24789	3149.11	7.53479e-69	5.12236e-67	36.6129	surface
SELL	1.39819	9.69036	303.741	9.81463e-68	6.61523e-66	75.3226	surface
VSIR	1.22739	9.43261	302.472	1.84476e-67	1.2225e-65	65.8065	n.a.
BNIP3L	1.47823	9.45947	300.323	5.37278e-67	3.50163e-65	61.2903	n.a.
GIMAP7	1.52465	10.5132	298.175	1.5644e-66	1.01122e-64	62.2581	n.a.
ICAM3	1.40815	9.56407	292.075	3.2511e-65	2.0844e-63	60.4839	surface
GLIPR1	1.25728	9.88701	280.336	1.11958e-62	7.06323e-61	79.1935	surface
ANXA1	1.23328	9.82954	278.464	2.84262e-62	1.77912e-60	82.7419	n.a.
PRELID1	1.21885	9.7488	277.37	4.89933e-62	3.04221e-60	84.3548	n.a.
PGK1	1.23834	9.48812	276.431	7.81866e-62	4.81703e-60	67.4194	n.a.
SLC11A1	1.29407	9.34109	449.962	2.54193e-60	1.51861e-58	32.2581	surface
ENSECAG00000031962	1.61745	9.24529	1494.5	4.52541e-60	2.68326e-58	27.5806	n.a.
ENSECAG00000016578	1.01438	9.41643	951.033	1.28353e-59	7.4977e-58	75.9677	n.a.
RGS2	1.22566	9.28348	1108.18	1.03111e-58	5.9353e-57	45.1613	n.a.
ITGAM	1.49005	9.30263	843.095	1.09192e-58	6.23974e-57	38.2258	surface
CERS4	1.7196	9.29844	503.255	1.46824e-58	8.3299e-57	36.129	n.a.
TAGLN2	1.10797	10.1636	259.935	2.89064e-58	1.62826e-56	88.5484	n.a.
ENSECAG00000007681	1.4333	9.66031	270.448	7.47869e-58	4.18276e-56	51.129	n.a.
PGAM1	1.32142	9.54348	256.747	1.41486e-57	7.85745e-56	60.3226	n.a.
CD300LB	1.27103	9.26296	1717.85	6.88939e-57	3.79928e-55	28.7097	n.a.
CD63	1.18195	9.41589	271.632	3.03332e-56	1.66116e-54	59.1935	surface
ENSECAG00000024719	1.48699	9.29571	483.352	1.10873e-55	6.02995e-54	36.6129	n.a.
TMEM150B	1.60953	9.26415	1694.19	1.91082e-55	1.0321e-53	27.9032	surface
ENSECAG00000029003	1.17853	10.0414	244.482	6.38731e-55	3.42655e-53	81.4516	n.a.
EMP3	1.4793	10.126	244.269	7.10683e-55	3.78679e-53	77.9032	surface
CARHSP1	1.44138	9.40606	274.796	9.79543e-55	5.18435e-53	43.2258	n.a.
BTG1	1.05215	10.3653	235.245	6.39203e-53	3.33825e-51	82.4194	n.a.
EQMCE1	1.01791	10.0703	234.849	7.78805e-53	4.04057e-51	86.6129	n.a.
CLEC4E	1.46042	9.25481	1842.14	9.92702e-53	5.11663e-51	27.9032	n.a.
LDHA	1.12588	9.67884	232.396	2.64735e-52	1.35565e-50	75.6452	n.a.
ENSECAG00000032032	1.39457	9.26557	868.547	5.51917e-52	2.80801e-50	25.4839	n.a.
SOD2	1.29801	9.35275	290.365	1.08882e-51	5.50415e-50	45.1613	n.a.
ENSECAG00000024181	1.49289	9.25861	1817.33	1.66505e-51	8.36342e-50	29.1935	n.a.
ENSECAG00000036115	1.36236	9.26278	1566.35	2.02582e-51	1.01111e-49	26.2903	n.a.
CARD19	1.32402	9.44521	232.22	4.88522e-51	2.42295e-49	45.4839	n.a.
LYPLA1	1.47679	9.34619	348.908	7.85409e-51	3.84704e-49	38.3871	n.a.
PKM	1.18992	9.80771	223.143	2.67625e-50	1.28689e-48	70.3226	n.a.
GPSM3	1.01577	9.9781	217.172	5.26927e-49	2.48823e-47	84.0323	n.a.
SMS	1.30771	9.44979	234.081	1.11589e-48	5.23802e-47	52.2581	n.a.
BSG	1.11238	9.67572	214.956	1.59257e-48	7.43138e-47	68.0645	surface
PNPLA2	1.14471	9.35328	317.954	1.73734e-48	8.0592e-47	54.0323	n.a.
CDA	1.23623	9.25122	1457.97	1.98662e-48	9.16167e-47	29.1935	n.a.
ENSECAG00000031156	1.26716	9.34033	601.286	3.10573e-48	1.41571e-46	39.8387	n.a.
ENSECAG00000015500	1.28064	9.26011	1406.61	4.70737e-48	2.13347e-46	31.6129	n.a.
CASP4	1.47242	9.4053	277.141	1.58097e-47	7.08383e-46	34.1935	n.a.
GTF2A2	1.30836	9.50872	208.566	3.86977e-47	1.71444e-45	50.9677	n.a.
SIRPB2	1.30186	9.25707	2169.7	5.36396e-47	2.35001e-45	25.9677	surface
GYG1	1.21592	9.50175	204.966	2.33609e-46	1.01222e-44	58.3871	n.a.
ENSECAG00000012199	1.07001	9.31543	493.983	2.4101e-46	1.03858e-44	40.4839	n.a.
PGLS	1.0321	9.68929	203.304	5.35881e-46	2.29672e-44	86.129	n.a.
TNFSF10	1.16311	9.42679	237.717	7.72393e-46	3.27478e-44	34.1935	n.a.
RNF149	1.29189	9.34444	297.25	1.13552e-45	4.7886e-44	52.7419	surface
ANXA7	1.08173	9.57745	200.711	1.95727e-45	8.16669e-44	71.4516	n.a.
IFIT2	1.01311	9.30608	499.734	2.03526e-45	8.44741e-44	44.0323	n.a.
ENSECAG00000033034	1.25367	9.27725	1095.29	2.21104e-45	9.12891e-44	36.4516	n.a.
ADIPOR1	1.29197	9.37002	238.058	6.26291e-45	2.57236e-43	43.5484	n.a.
NPL	1.16685	9.27964	1072.36	9.19852e-45	3.75853e-43	37.9032	n.a.
EIF4A1	1.25884	9.69609	195.253	2.99203e-44	1.21624e-42	67.5806	n.a.
RF00272	1.25373	9.68644	194.498	4.36349e-44	1.76464e-42	67.0968	n.a.
AGPAT2	1.09143	9.40522	198.736	4.82893e-44	1.9429e-42	52.4194	n.a.
PPT1	1.0946	9.43705	202.436	4.96959e-44	1.98935e-42	61.7742	n.a.
GALK1	1.38383	9.28657	626.84	3.95983e-43	1.55359e-41	31.2903	n.a.
MSN	1.07364	9.61231	186.305	2.62018e-42	1.01787e-40	70.1613	n.a.
HEXB	1.288	9.36421	246.577	9.38475e-42	3.62785e-40	48.2258	n.a.
SNX10	1.07502	9.27403	715.126	9.63282e-42	3.68759e-40	30	n.a.
ENSECAG00000010008	1.26781	9.46839	181.718	2.59766e-41	9.84863e-40	44.8387	n.a.
ENSECAG00000019430	1.3385	9.33235	293.384	6.57724e-41	2.46991e-39	29.6774	n.a.
YPEL5	1.0834	9.49137	178.853	1.08831e-40	4.06749e-39	59.6774	n.a.
VMP1	1.42064	9.33491	277.94	1.96796e-40	7.25204e-39	35.4839	n.a.
IVNS1ABP	1.29553	9.30767	278.851	1.01696e-38	3.69574e-37	41.9355	n.a.
RHBDD2	1.21391	9.31133	282.979	1.70242e-38	6.15839e-37	41.7742	n.a.
ENSECAG00000027864	1.09779	9.26307	1017.61	2.01538e-38	7.25722e-37	32.5806	n.a.
SAMSN1	1.07237	9.36924	228.584	4.45227e-38	1.58871e-36	28.871	n.a.
ARRB2	1.06957	9.46619	181.214	4.59419e-38	1.63197e-36	44.6774	n.a.
ENSECAG00000029716	1.15558	9.87713	170.337	5.05597e-38	1.78795e-36	62.9032	n.a.
LTB4R	1.20884	9.2469	1462.96	5.43954e-37	1.89806e-35	25.4839	surface
CDK2AP2	1.00751	9.6423	158.771	2.52293e-36	8.72623e-35	69.6774	n.a.
ENSECAG00000017324	1.02901	9.42282	169.448	4.14893e-36	1.42254e-34	37.2581	n.a.
SLC9A3R1	1.14496	9.55512	159.734	6.62002e-36	2.25023e-34	33.3871	n.a.
RAB5IF	1.0649	9.57195	148.167	5.11735e-34	1.68148e-32	60.9677	n.a.
IRF2	1.05264	9.45938	147.907	5.83012e-34	1.90773e-32	43.7097	n.a.
ENSECAG00000006721	1.0733	9.45399	153.349	1.36949e-33	4.46273e-32	55	n.a.
EHD1	1.00061	9.42593	168.027	1.42386e-33	4.6208e-32	33.7097	n.a.
TNFRSF1A	1.07965	9.32541	247.924	1.23836e-32	3.9063e-31	44.3548	surface
SUSD3	1.11837	9.52144	141.494	1.45218e-32	4.54439e-31	31.2903	surface
RTN4	1.19226	9.48465	146.564	2.88219e-32	8.87851e-31	43.3871	n.a.
ENSECAG00000007663	1.1304	9.73396	157.827	6.22237e-32	1.90192e-30	41.4516	n.a.
GLUL	1.11969	9.32713	291.524	3.64907e-30	1.08182e-28	32.0968	n.a.
CAMKK2	1.20438	9.26778	517.493	2.25144e-29	6.47987e-28	31.6129	n.a.
CALCOCO2	1.04428	9.33598	217.015	2.38411e-29	6.83676e-28	30.9677	n.a.
XG	1.02854	9.29048	285.925	6.09827e-29	1.73614e-27	35	n.a.
ENSECAG00000037840	1.15302	9.32878	230.736	4.84424e-28	1.3173e-26	25.3226	n.a.
ENSECAG00000036564	1.03693	9.67159	118.807	1.27992e-27	3.42151e-26	54.8387	n.a.
CPNE3	1.02124	9.32687	178.571	3.1502e-27	8.39273e-26	41.9355	n.a.
ACTN1	1.12935	9.46431	127.857	3.38727e-27	8.99395e-26	29.1935	n.a.
RNF166	1.02648	9.30005	227.813	2.11259e-26	5.4444e-25	34.5161	n.a.
TMEM70	1.07598	9.29269	308.613	4.57488e-26	1.16379e-24	31.9355	n.a.
HIF1A	1.04177	9.36851	155.376	5.34349e-26	1.34629e-24	40.4839	n.a.
ALDH1L1	1.10207	9.28408	453.939	1.1193e-25	2.80215e-24	33.7097	n.a.
MOSPD3	1.05084	9.34462	149.285	1.83844e-22	4.23917e-21	30	n.a.
CD47	1.11339	9.30812	215.104	7.23687e-21	1.57218e-19	31.6129	surface

## Sheet: Monocyte&DC Cluster 19
genes	logFC	logCPM	F	PValue	FDR	Percent expressed	Surfacome.Label
FCER1A	3.89025	9.4154	7025.63	0	0	66.9903	surface
ENSECAG00000038313	3.0311	9.37181	2089.14	0	0	75.2427	n.a.
ENSECAG00000014585	2.36266	10.2713	1994.95	0	0	97.7346	n.a.
DRA	2.34296	11.7419	2309.06	0	0	99.8382	n.a.
DRB	2.30962	11.2053	1720.48	0	0	99.8382	n.a.
CD74	1.9314	12.6281	2081.05	0	0	100	surface
CST3	1.41196	11.9213	1641.12	0	0	100	n.a.
DQA	2.19346	10.7124	1317.16	4.30114e-283	4.23985e-280	99.8382	n.a.
Eqca-DQB1	2.03383	10.9251	1138.42	1.41047e-245	1.23588e-242	99.5146	n.a.
ENSECAG00000019318	2.15627	9.34546	1174.23	7.17942e-229	5.66169e-226	78.6408	n.a.
CD1E2	2.82281	9.26737	2786.46	1.01152e-214	7.25169e-212	62.945	n.a.
MT3	2.13969	9.28628	6993.09	5.20653e-203	3.15836e-200	44.3366	n.a.
DQB	2.04336	10.0112	807.346	1.42056e-175	7.46834e-173	94.822	n.a.
FABP3	1.97021	9.34116	1058.98	3.7683e-160	1.8573e-157	58.4142	n.a.
IFI30	1.80658	9.94287	724.869	4.96288e-158	2.30219e-155	99.1909	n.a.
ENSECAG00000029951	2.24569	9.31734	976.278	1.94197e-154	8.50801e-152	61.0032	n.a.
ENSECAG00000038794	2.28028	9.26329	3431.58	3.14719e-154	1.30625e-151	72.1683	n.a.
ID3	2.07639	9.66975	592.521	8.76499e-130	2.56003e-127	48.0583	n.a.
SLAMF9	2.04639	9.24556	3848.28	6.82448e-129	1.92207e-126	39.9676	surface
CKB	2.03317	9.32083	2320.96	2.35545e-127	6.19168e-125	69.5793	n.a.
PID1	1.86215	9.24729	4409.72	2.45939e-120	5.87719e-118	42.8803	n.a.
S100A10	1.48766	10.8657	537.926	4.23868e-118	9.55036e-116	99.1909	n.a.
CLIC2	1.58538	9.28597	1978.38	8.74676e-117	1.86424e-114	40.1294	n.a.
MEF2C	1.54215	9.42049	658.974	1.01994e-111	1.96177e-109	86.5696	n.a.
HLA-DOA	1.79964	9.32272	1004.82	1.47514e-111	2.76975e-109	63.2686	surface
PKIB	1.73549	9.27591	1404.86	9.81141e-108	1.75847e-105	50.3236	n.a.
Eqca-DOB1	1.42939	9.47448	1039.14	1.03097e-101	1.72983e-99	46.1165	n.a.
DPP4	1.45122	9.28844	909.908	4.27773e-97	7.02796e-95	29.1262	surface
GPIHBP1	1.49333	9.27509	3327.42	5.61374e-97	9.03468e-95	44.0129	surface
RPSA	1.03767	12.0945	430.685	4.37368e-95	6.89816e-93	100	n.a.
RF00091	1.06003	12.0317	427.193	2.4632e-94	3.80878e-92	100	n.a.
ENSECAG00000021796	1.54232	9.69114	415.399	8.47874e-92	1.19399e-89	97.2492	n.a.
ASGR2	1.96366	9.24294	1488.76	8.73478e-92	1.20846e-89	33.0097	surface
CFP	1.2716	9.43429	1476.33	1.47249e-90	1.96815e-88	95.1456	n.a.
CD1B1	1.50705	9.25513	1694.09	3.77461e-88	4.87976e-86	25.89	n.a.
ENSECAG00000031569	1.3567	11.1936	393.072	5.39531e-87	6.75356e-85	99.6764	n.a.
LGALS1	1.35599	11.1088	385.054	2.87141e-85	3.48369e-83	100	n.a.
ANXA3	1.70913	9.28125	792.705	3.02345e-85	3.61256e-83	58.2524	n.a.
FCGRT	1.47446	9.33719	428.496	5.82412e-83	6.56129e-81	86.8932	surface
TIMP1	1.63096	9.33328	779.184	5.44464e-77	5.64953e-75	70.2265	n.a.
S100A4	1.47066	11.2922	345.49	9.61278e-77	9.84498e-75	97.411	n.a.
TSTD1	1.34998	9.27021	724.761	3.93057e-75	3.97391e-73	38.0259	n.a.
ENSECAG00000020152	1.08151	11.273	333.22	4.25813e-74	4.19745e-72	99.6764	n.a.
S100A6	1.52461	10.4366	322.395	9.22288e-72	8.97922e-70	96.9256	n.a.
CX3CR1	1.22168	9.28867	1242.41	6.52711e-70	5.98521e-68	42.233	surface
ENSECAG00000040634	1.58769	9.95564	310.414	3.55839e-69	3.15297e-67	90.2913	n.a.
ENSECAG00000035085	2.04641	9.29036	1985.69	7.28544e-69	6.24489e-67	39.9676	n.a.
ENSECAG00000017092	1.40789	9.23926	3601.29	4.82965e-66	3.84714e-64	27.6699	n.a.
PECAM1	1.09682	9.26877	1219.76	3.55772e-65	2.80562e-63	32.2006	surface
RAB38	1.55703	9.26028	1578.74	1.85736e-62	1.42205e-60	47.411	n.a.
YEATS4	1.58762	9.41936	277.345	4.96264e-62	3.76302e-60	75.4045	n.a.
HLA-DMA	1.31122	9.60513	276.976	5.96391e-62	4.47918e-60	94.3366	surface
ENSECAG00000028889	1.59317	9.28711	894.953	4.97997e-59	3.4754e-57	57.4434	n.a.
EGLN3	1.22527	9.32493	388.387	1.22293e-57	8.31382e-56	74.9191	n.a.
ENSECAG00000016543	1.44396	9.81245	253.61	6.75571e-57	4.55346e-55	85.5987	n.a.
ENSECAG00000009733	1.51768	9.32784	327.299	3.1799e-56	2.07246e-54	53.7217	n.a.
LPAR6	1.56681	9.26873	1015.41	1.75898e-54	1.10971e-52	59.0615	surface
FGGY	1.44727	9.26967	809.224	3.23232e-53	1.99141e-51	62.7832	n.a.
MYCBP2	1.34556	9.5377	232.658	2.32229e-52	1.40873e-50	89.1586	n.a.
TSPAN13	1.2807	9.2631	474.462	6.88317e-48	3.96209e-46	39.1586	surface
S100A11	1.14972	9.84698	191.806	1.67526e-43	8.86649e-42	85.4369	n.a.
ABCA6	1.48204	9.27999	1395.44	1.77402e-41	9.20388e-40	42.7184	surface
PEA15	1.05685	9.29693	306.619	3.18364e-39	1.589e-37	45.1456	n.a.
S100A5	1.09375	9.58344	171.613	4.07371e-39	2.02046e-37	60.8414	n.a.
TM6SF1	1.22255	9.28481	306.22	5.30885e-39	2.5843e-37	63.1068	n.a.
NCALD	1.05781	9.27898	400.941	6.12467e-35	2.71343e-33	36.0841	n.a.
CCDC88A	1.10713	9.30184	450.965	1.92744e-33	8.2161e-32	79.4498	n.a.
ENSECAG00000012400	1.06821	9.3413	155.067	1.97755e-31	8.25131e-30	36.8932	n.a.
RGS10	1.0391	9.59031	127.579	1.56485e-29	6.23253e-28	84.466	n.a.
ENSECAG00000013393	1.2438	9.27811	333.85	1.74094e-29	6.86451e-28	57.767	n.a.
DAPK1	1.11392	9.25614	700.273	9.07275e-27	3.40703e-25	46.7638	n.a.
BTBD1	1.00947	9.28131	218.96	5.75794e-25	2.0181e-23	42.0712	n.a.
TCN2	1.17158	9.25466	603.549	4.31727e-23	1.4305e-21	39.8058	n.a.

## Sheet: Monocyte&DC Cluster 24
genes	logFC	logCPM	F	PValue	FDR	Percent expressed	Surfacome.Label
CPVL	5.18646	9.30177	8463.33	0	0	96.875	n.a.
MT3	5.02886	9.28628	13906.1	0	0	93.2292	n.a.
ENSECAG00000039383	4.51103	9.26863	33228.3	0	0	96.3542	n.a.
ENSECAG00000014585	4.21907	10.2713	4803.91	0	0	99.4792	n.a.
BATF3	4.21414	9.2774	3850.1	0	0	97.3958	n.a.
CLEC9A	4.19387	9.24811	28129.4	0	0	85.9375	surface
DNASE1L3	4.09325	9.24919	15919.1	0	0	83.8542	n.a.
ENSECAG00000029928	4.01391	9.2723	7260.93	0	0	94.2708	n.a.
ENSECAG00000024996	3.85957	9.29085	2604.09	0	0	96.875	n.a.
GPIHBP1	3.7107	9.27509	6161.37	0	0	94.2708	surface
CST3	3.35109	11.9213	5993.78	0	0	100	n.a.
ENSECAG00000038313	3.20933	9.37181	1888.01	0	0	82.8125	n.a.
DRA	2.96878	11.7419	2759.18	0	0	100	n.a.
DRB	2.80898	11.2053	1860.21	0	0	100	n.a.
CD74	2.38013	12.6281	2234.39	0	0	100	surface
IRF8	3.05011	9.30302	1468.81	0	0	97.9167	n.a.
CKB	2.98936	9.32083	3070.73	1.69138e-302	7.41011e-300	90.625	n.a.
DQB	3.06385	10.0112	1407.82	4.82234e-302	2.00153e-299	96.875	n.a.
ID2	3.27391	9.64515	1403.25	4.58595e-301	1.80824e-298	98.4375	n.a.
DQA	2.62423	10.7124	1344.85	6.88099e-289	2.58398e-286	100	n.a.
Eqca-DOB1	2.76399	9.47448	2042.29	1.18378e-265	4.24331e-263	80.2083	n.a.
Eqca-DQB1	2.49229	10.9251	1223.14	2.20623e-263	7.56449e-261	100	n.a.
LY6E	3.16936	10.2408	1205.29	1.23123e-259	4.04562e-257	97.9167	surface
CLNK	3.20682	9.24608	6172.83	1.56362e-241	4.74257e-239	75.5208	n.a.
LRRK2	3.09676	9.27071	1828.44	1.08573e-203	3.17113e-201	88.0208	n.a.
PKIB	2.61668	9.27591	2030.64	7.27521e-203	2.04901e-200	88.5417	n.a.
ENSECAG00000019318	2.33106	9.34546	1070.99	1.39989e-187	3.67984e-185	91.6667	n.a.
CLIC2	2.47154	9.28597	2411.65	1.28455e-186	3.26773e-184	73.4375	n.a.
ENSECAG00000035094	2.20354	9.28627	1222.2	1.09947e-176	2.70951e-174	85.4167	n.a.
RAB38	2.96818	9.26028	2798.24	2.3838e-169	5.69656e-167	88.0208	n.a.
RPS8	1.12443	12.8998	727.001	1.74407e-158	4.04521e-156	100	n.a.
RPS27A	1.22341	12.7023	718.616	1.06589e-156	2.4016e-154	100	n.a.
ENSECAG00000035439	2.43258	9.26646	4161	2.4686e-144	5.4076e-142	60.4167	n.a.
RGS1	2.55879	9.3256	660.226	3.01204e-144	6.41972e-142	77.0833	n.a.
RPL35	1.07594	12.908	655.225	3.50669e-143	7.27729e-141	100	n.a.
VAC14	2.62431	9.28538	734.622	1.45014e-142	2.93226e-140	84.375	n.a.
RF00324	1.04671	12.723	629.622	1.02801e-137	2.02673e-135	100	n.a.
ENSECAG00000005400	2.7711	9.23854	21637	5.34322e-137	1.02772e-134	66.1458	n.a.
NAAA	2.3419	9.58184	623.68	1.91094e-136	3.58802e-134	94.7917	n.a.
SPP1	2.74544	9.24749	2219.29	3.60751e-136	6.616e-134	55.7292	n.a.
CD8A	2.12643	9.42808	619.266	1.69569e-135	3.03915e-133	71.875	surface
RPL14	1.01032	12.8679	596.149	1.46464e-130	2.40628e-128	100	n.a.
RPS18	1.00014	12.9451	571.008	3.49835e-125	5.5176e-123	100	n.a.
RUBCNL	2.16023	9.24886	1979.69	1.58682e-120	2.36106e-118	60.9375	n.a.
HLA-DOA	2.14293	9.32272	901.66	1.51314e-115	2.16956e-113	78.125	surface
CSRP1	2.15287	9.28122	600.861	2.25488e-113	3.17536e-111	86.4583	n.a.
ENSECAG00000033359	2.25347	9.25795	2050.78	9.01464e-110	1.24718e-107	54.1667	n.a.
BTLA	1.96208	9.28157	1358.2	1.54909e-109	2.10623e-107	54.6875	surface
NEURL1	2.32395	9.24038	4836.85	2.05044e-109	2.74064e-107	64.5833	n.a.
RAB7B	2.52561	9.23914	5107.66	1.70681e-108	2.24332e-106	67.7083	n.a.
PVRIG	2.02581	9.56459	488.716	1.5045e-107	1.94499e-105	82.2917	n.a.
ENSECAG00000028889	2.2378	9.28711	1177.34	7.11336e-107	9.04774e-105	75	n.a.
CST7	2.24651	9.31203	957.594	2.6986e-103	3.27402e-101	64.0625	n.a.
PID1	1.96312	9.24729	3699.05	1.8201e-98	2.11078e-96	54.1667	n.a.
ENSECAG00000031496	2.09682	9.38275	445.37	3.10145e-98	3.54464e-96	83.3333	n.a.
S100A11	2.03128	9.84698	440.306	3.73939e-97	4.15336e-95	100	n.a.
WDFY4	2.19299	9.28659	827.619	2.11295e-96	2.31427e-94	77.6042	n.a.
ENSECAG00000034569	1.63446	9.77131	419.444	1.14241e-92	1.1854e-90	54.1667	n.a.
DCTPP1	2.16497	9.38684	406.268	7.80789e-90	7.9965e-88	90.625	n.a.
PABPC1	1.18525	10.8472	397.07	7.43737e-88	7.42419e-86	100	n.a.
CADM1	2.29398	9.24588	2619.58	1.57516e-87	1.55272e-85	67.7083	surface
AIF1	1.27199	9.44379	597.955	2.03805e-84	1.93639e-82	97.3958	n.a.
CFP	1.33022	9.43429	1077.3	9.60005e-83	8.90659e-81	95.8333	n.a.
S100A10	1.49104	10.8657	361.282	3.79137e-80	3.28558e-78	100	n.a.
FLT3	2.17367	9.24988	1362.56	1.04436e-78	8.95195e-77	77.0833	surface
CRHBP	1.94852	9.24517	1999.09	7.39451e-78	6.27022e-76	39.0625	n.a.
SLAMF7	1.69376	9.28453	531.566	2.12698e-76	1.7844e-74	74.4792	surface
TSTD1	1.72458	9.27021	700.266	4.03542e-72	3.34982e-70	56.25	n.a.
ENSECAG00000021796	1.65936	9.69114	319.336	4.2194e-71	3.43033e-69	97.3958	n.a.
TCTN2	1.96017	9.2411	2782.69	2.74968e-70	2.1684e-68	45.3125	surface
SNX22	1.90631	9.24754	1471.07	5.02375e-70	3.9225e-68	48.4375	n.a.
FOS	1.41086	9.31559	411.344	2.89016e-65	2.09099e-63	67.1875	n.a.
ENSECAG00000028100	2.04259	9.23655	3901.91	4.63816e-65	3.32514e-63	41.6667	n.a.
ENSECAG00000019029	1.69234	9.92782	274.466	2.08061e-61	1.41446e-59	72.9167	n.a.
HLA-DQB1	1.43439	9.26562	604.813	4.56229e-61	3.07506e-59	28.125	surface
SORBS3	1.51378	9.24413	2142.52	1.17024e-60	7.82076e-59	34.8958	n.a.
ENSECAG00000039164	1.76206	9.23619	6307.94	1.41591e-58	9.00471e-57	29.1667	n.a.
SLAMF8	1.92326	9.23773	2215.65	7.19208e-58	4.39665e-56	47.3958	surface
C1QBP	1.44566	9.38735	246.877	1.93654e-55	1.13967e-53	78.125	n.a.
PLPP1	1.71961	9.25027	1065.84	3.56049e-54	2.06456e-52	42.7083	n.a.
ENSECAG00000020136	1.35243	9.70141	237.83	1.76052e-53	1.01339e-51	98.4375	n.a.
LPAR6	1.77306	9.26873	841.229	2.88248e-53	1.64719e-51	67.1875	surface
ATP6V0A2	1.8339	9.24791	976.718	5.83621e-52	3.28745e-50	55.2083	surface
PAK1	1.29405	9.33101	625.31	8.13392e-52	4.54923e-50	91.1458	n.a.
ENSECAG00000006701	1.6602	9.23586	2111.25	8.99778e-51	4.86003e-49	33.8542	n.a.
PECAM1	1.20619	9.26877	892.66	1.63189e-49	8.69532e-48	40.1042	surface
FBL	1.57688	9.74161	214.519	1.98107e-48	1.02781e-46	96.875	n.a.
TUBA1A	1.46011	10.0912	211.677	8.18622e-48	4.13824e-46	90.625	n.a.
ENSECAG00000012400	1.47941	9.3413	211.758	1.83762e-47	9.23025e-46	43.75	n.a.
NEXN	1.60735	9.23833	3957.19	7.3797e-47	3.63727e-45	34.8958	n.a.
LIMCH1	1.48521	9.24245	1644.05	1.60802e-46	7.8763e-45	36.4583	n.a.
MPEG1	1.28039	9.35341	540.058	5.96169e-46	2.88429e-44	87.5	surface
DPP4	1.16912	9.28844	465.781	1.87677e-45	9.02451e-44	36.4583	surface
PDF	1.67128	9.29071	306.475	6.08001e-45	2.87108e-43	59.8958	n.a.
PTPRCAP	1.05401	10.6168	197.455	9.95485e-45	4.64521e-43	88.0208	n.a.
SLC46A3	1.6751	9.26374	386.701	1.06818e-44	4.95508e-43	60.9375	surface
ANXA3	1.48378	9.28125	479.953	1.08029e-44	4.98195e-43	53.6458	n.a.
FAM135A	1.58366	9.23722	3837.86	4.92844e-44	2.2209e-42	34.8958	n.a.
BCL2A1	1.16988	9.29261	499.784	1.61132e-43	7.17904e-42	34.375	n.a.
ENSECAG00000015275	1.57187	9.30425	362.339	1.53796e-42	6.77562e-41	57.2917	n.a.
VIPR1	1.45723	9.23594	4238.74	4.18023e-42	1.78191e-40	31.7708	surface
ENSECAG00000031154	1.29218	9.27545	642.242	1.32358e-41	5.55198e-40	27.6042	n.a.
ARHGEF9	1.33854	9.24115	1767.76	1.88182e-41	7.85187e-40	29.1667	n.a.
HLA-DMA	1.29434	9.60513	182.171	2.07154e-41	8.59799e-40	94.2708	surface
RAB30	1.18892	9.25257	1061.19	4.03463e-41	1.66581e-39	33.3333	n.a.
AIG1	1.44259	9.32702	262.486	2.07183e-40	8.42188e-39	83.8542	n.a.
CCND1	1.40217	9.25294	822.615	1.12008e-39	4.46107e-38	37.5	n.a.
FGD2	1.56223	9.2999	423.213	2.2868e-39	8.97201e-38	67.7083	n.a.
PPM1J	1.53391	9.24069	1862.21	1.179e-38	4.55763e-37	45.3125	n.a.
SPCS1	1.22217	9.94557	166.849	4.41931e-38	1.70003e-36	96.875	n.a.
PTGER4	1.29411	9.34759	178.389	4.80227e-38	1.83838e-36	56.7708	surface
NDUFB4	1.49009	9.54484	166.214	6.0751e-38	2.30328e-36	92.7083	n.a.
PPA1	1.50906	9.48732	165.061	1.08184e-37	4.06256e-36	84.375	n.a.
ENSECAG00000032068	1.30931	9.23505	6369.38	1.86401e-37	6.9012e-36	27.6042	n.a.
SERPINB9	1.17494	9.38828	242.658	1.04167e-36	3.78553e-35	43.75	n.a.
RGS10	1.41309	9.59031	159.445	1.80387e-36	6.49557e-35	92.1875	n.a.
TRIO	1.52567	9.23956	1561.6	3.59687e-36	1.28348e-34	40.625	n.a.
CSTA	1.13213	9.24307	1377.38	1.66453e-35	5.80819e-34	51.0417	n.a.
DHCR24	1.08104	9.32509	218.953	2.97726e-35	1.02976e-33	52.6042	n.a.
CD2	1.14487	9.83383	153.571	3.41285e-35	1.17527e-33	44.7917	surface
VPS26B	1.40874	9.31215	172.778	7.02148e-35	2.37645e-33	69.2708	n.a.
SRP14	1.02636	10.1437	152.09	7.16788e-35	2.41564e-33	100	n.a.
ENSECAG00000038794	1.11742	9.26329	1010.37	1.34043e-34	4.49815e-33	50.5208	n.a.
ENSECAG00000023388	1.5992	9.25121	1070.67	3.89669e-33	1.27507e-31	54.6875	n.a.
TXN	1.04287	9.93135	143.441	5.46916e-33	1.78222e-31	98.4375	surface
SMCO4	1.22199	9.53032	141.326	1.58013e-32	5.12795e-31	65.1042	n.a.
GNL1	1.42067	9.28518	227.122	1.75227e-32	5.64017e-31	57.8125	n.a.
CA12	1.3556	9.23592	2699.47	1.93532e-32	6.20404e-31	27.6042	surface
TSPAN2	1.18343	9.26657	405.049	2.49837e-31	7.84946e-30	34.375	surface
SGK1	1.12259	9.25222	449.73	1.59521e-30	4.97227e-29	27.6042	n.a.
SMAGP	1.19693	9.30651	188.148	3.50686e-30	1.0719e-28	43.75	n.a.
TMEM145	1.31735	9.29076	277.81	3.88761e-30	1.18369e-28	34.8958	surface
HSP90AB1	1.18085	10.0849	129.061	7.42721e-30	2.23553e-28	96.875	n.a.
SH3BP1	1.19286	9.42238	127.642	1.51451e-29	4.49001e-28	81.7708	n.a.
GCSH	1.32326	9.41551	122.701	1.81052e-28	5.24917e-27	72.3958	n.a.
MGMT	1.2959	9.33219	140.171	3.50949e-28	1.01377e-26	61.4583	n.a.
PPM1M	1.16734	9.34613	118.221	1.71847e-27	4.83996e-26	72.9167	n.a.
SLC39A10	1.20449	9.37377	122.701	2.87433e-27	8.00954e-26	59.375	surface
C4orf48	1.10496	9.59035	117.633	4.44143e-27	1.22039e-25	54.6875	n.a.
ENSECAG00000013303	1.09509	9.40016	135.664	6.30691e-27	1.72696e-25	82.2917	n.a.
ID3	1.19244	9.66975	115.53	6.64434e-27	1.81305e-25	34.375	n.a.
GSTM3	1.11249	9.32796	167.149	3.83653e-26	1.01868e-24	33.8542	n.a.
CPNE3	1.0948	9.32687	108.059	2.84215e-25	7.34858e-24	70.8333	n.a.
IL21R	1.06797	9.33985	196.714	5.18295e-25	1.32704e-23	30.2083	surface
TMEM230	1.1227	9.35118	105.571	9.93642e-25	2.50347e-23	60.4167	n.a.
ENSECAG00000032128	1.03	9.25847	385.59	1.09563e-24	2.75164e-23	28.6458	n.a.
FMNL2	1.05421	9.23783	1784.6	1.60333e-24	3.98861e-23	27.0833	n.a.
PIK3CB	1.38355	9.24426	677.883	2.32283e-24	5.68878e-23	44.2708	n.a.
SPINT2	1.22158	9.28406	235.676	1.16695e-23	2.76354e-22	50	surface
ZNF385A	1.36544	9.25234	662.323	4.68528e-23	1.08035e-21	52.6042	n.a.
TLR10	1.03923	9.28601	245.421	7.52606e-23	1.7203e-21	33.8542	surface
TBC1D9	1.02798	9.24573	575.327	2.84398e-22	6.42625e-21	35.9375	n.a.
COPRS	1.24523	9.26869	239.298	4.57429e-22	1.02772e-20	43.75	n.a.
ENSECAG00000009733	1.11628	9.32784	126.41	1.57703e-21	3.51313e-20	43.75	n.a.
MYOF	1.0727	9.24704	501.614	2.55458e-21	5.62721e-20	39.5833	surface
ENSECAG00000038085	1.06171	9.97009	87.4424	9.18014e-21	1.96191e-19	96.3542	n.a.
C20H6orf62	1.02484	9.39364	86.0241	1.87715e-20	3.93701e-19	86.4583	n.a.
PLA2G16	1.00553	9.61445	85.4552	2.50127e-20	5.21825e-19	97.3958	n.a.
FCHSD2	1.08186	9.2541	341.471	3.54447e-20	7.37511e-19	29.1667	n.a.
ZNF664	1.11962	9.25247	374.212	1.63574e-19	3.36801e-18	27.0833	n.a.
NAV1	1.08212	9.27047	203.19	2.21953e-17	4.10874e-16	48.9583	n.a.
ST3GAL2	1.1178	9.26282	185.645	3.2072e-17	5.86738e-16	42.1875	n.a.
GRHPR	1.00056	9.30443	93.9204	7.6805e-17	1.37033e-15	55.2083	n.a.
NPM3	1.01539	9.63221	69.4203	8.24598e-17	1.46459e-15	81.7708	n.a.
ENSECAG00000033970	1.00117	9.63584	68.6677	1.20681e-16	2.12906e-15	86.4583	n.a.
RNPEP	1.18606	9.27394	154.374	1.57061e-16	2.75854e-15	48.4375	n.a.
RHOC	1.0299	9.28328	160.001	6.06506e-15	9.80103e-14	43.75	n.a.
NISCH	1.00265	9.25554	197.268	9.40975e-15	1.50824e-13	28.6458	n.a.
CRLF1	1.15887	9.24897	354.507	9.70435e-13	1.35689e-11	43.75	n.a.

## Sheet: Monocyte&DC Cluster 26
genes	logFC	logCPM	F	PValue	FDR	Percent expressed	Surfacome.Label
ENSECAG00000003702	6.38197	9.282	15784.5	0	0	100	n.a.
ENSECAG00000017313	6.24032	9.27517	21049.7	0	0	100	n.a.
ENSECAG00000001923	5.30667	9.60055	3032.8	0	0	100	n.a.
SOD1	5.25339	9.83911	2629.18	0	0	100	n.a.
JCHAIN	4.87091	9.70438	5090.05	0	0	81.0811	n.a.
FCRLA	4.53417	9.33039	4301.97	0	0	93.6937	n.a.
ENSECAG00000022644	4.41587	9.24872	7826.68	0	0	100	n.a.
CYB561A3	4.34902	9.36851	2261.91	0	0	98.1982	n.a.
IRF7	4.33347	9.30967	3450.52	0	0	93.6937	n.a.
TCF4	4.018	9.34537	3099.1	0	0	92.7928	n.a.
CYSTM1	3.28952	9.38282	1627.18	0	0	99.0991	n.a.
ENSECAG00000008542	1.60895	14.4116	2782.19	0	0	100	n.a.
ENSECAG00000026905	1.49264	13.1174	1718.81	0	0	100	n.a.
IRF8	3.53185	9.30302	1755.98	1.1642e-291	5.10047e-289	94.5946	n.a.
POLD1	3.88608	9.35553	2532.76	4.03819e-287	1.67606e-284	81.0811	n.a.
CTSC	4.10065	9.61326	1335.51	6.20603e-287	2.44704e-284	97.2973	n.a.
UGCG	3.84625	9.31147	1235.72	5.08669e-266	1.91017e-263	92.7928	n.a.
ENSECAG00000019875	3.5094	9.29244	2391.09	5.32941e-236	1.82729e-233	87.3874	n.a.
ENSECAG00000035361	3.61077	9.23959	10608.6	1.06815e-217	3.50978e-215	77.4775	n.a.
EEF1B2	1.70227	12.2248	999.028	3.46186e-216	1.09201e-213	100	n.a.
ATP13A2	3.65791	9.25168	2523.2	6.75539e-215	2.04896e-212	86.4865	surface
ENSECAG00000015055	3.5321	9.25988	2823.09	8.37388e-212	2.44579e-209	59.4595	n.a.
CCDC50	3.3145	9.30951	1624.76	2.88015e-203	8.11175e-201	77.4775	n.a.
ADORA2B	3.4387	9.25587	2244.78	1.08835e-195	2.95955e-193	80.1802	surface
ENSECAG00000039088	3.01125	9.72742	861.638	4.21403e-187	1.10773e-184	98.1982	n.a.
ENSECAG00000038338	3.3183	9.2755	2842.99	6.00862e-186	1.52852e-183	65.7658	n.a.
HEBP2	3.25505	9.29133	1590.89	1.06435e-184	2.62295e-182	70.2703	n.a.
ENSECAG00000030777	2.60637	9.37731	1886.15	1.40835e-180	3.26654e-178	90.0901	n.a.
RPS20	1.26641	13.6706	822.47	8.66702e-179	1.9528e-176	100	n.a.
DUSP5	2.886	9.26698	1864.17	1.43225e-175	3.13743e-173	66.6667	n.a.
ENSECAG00000021212	3.41757	9.23937	5349.12	1.01123e-174	2.15528e-172	61.2613	n.a.
MFAP2	3.2645	9.23668	17877.2	2.55192e-172	5.2959e-170	49.5495	n.a.
RAB24	2.87167	9.42893	785.141	7.41307e-171	1.49896e-168	96.3964	n.a.
ENSECAG00000032253	3.33297	9.24839	3544.3	1.79229e-168	3.44731e-166	55.8559	n.a.
SYNGR1	3.34398	9.24643	2907.51	4.34192e-168	8.15247e-166	72.973	n.a.
BLNK	3.20417	9.27369	2421.97	1.45249e-166	2.6638e-164	76.5766	n.a.
ENSECAG00000029287	2.83784	10.0425	742.077	1.07527e-161	1.92717e-159	80.1802	n.a.
EPCAM	2.85734	9.26019	2581.43	1.52148e-158	2.6663e-156	55.8559	surface
ENSECAG00000010436	3.3594	9.28826	1217.93	3.65737e-158	6.27001e-156	72.0721	n.a.
RPS27	1.04542	13.0957	680.965	1.1304e-148	1.89667e-146	100	n.a.
ENSECAG00000019029	3.19882	9.92782	677.875	5.17104e-148	8.49559e-146	88.2883	n.a.
CNPY3	2.91109	9.48807	657.006	1.46575e-143	2.35896e-141	100	n.a.
MCOLN2	3.0036	9.25156	3131.24	1.03601e-139	1.63399e-137	64.8649	n.a.
ENSECAG00000031985	2.93582	9.23803	8101.24	1.34729e-128	2.08328e-126	52.2523	n.a.
NUCB2	2.99963	9.34022	664.537	4.52519e-121	6.86263e-119	73.8739	n.a.
PTPRCAP	2.30562	10.6168	549.723	1.26011e-120	1.87495e-118	97.2973	n.a.
PROCR	2.75533	9.23597	11803.2	1.60758e-120	2.34767e-118	42.3423	surface
ST6GALNAC4	2.84681	9.29588	672.601	3.97542e-120	5.70003e-118	83.7838	n.a.
DIPK2A	2.90972	9.25855	1431.26	8.68448e-119	1.22296e-116	73.8739	n.a.
ENSECAG00000031496	2.74602	9.38275	540.675	1.11821e-118	1.54705e-116	81.0811	n.a.
FAIM	2.84011	9.26612	1324.37	1.39378e-116	1.86295e-114	60.3604	surface
IFNAR1	2.64076	9.35202	511.028	2.46523e-112	3.18702e-110	86.4865	surface
FYB1	2.65402	9.60722	501.04	3.41724e-110	4.34651e-108	93.6937	n.a.
ENSECAG00000031522	3.13294	10.189	496.409	3.36496e-109	4.21207e-107	57.6577	n.a.
MPEG1	2.23399	9.35341	1450.12	1.67201e-108	2.06023e-106	90.0901	surface
CERS6	2.84484	9.25315	1585.64	1.42395e-107	1.72758e-105	58.5586	n.a.
GAPT	2.56101	9.27861	1212.71	6.06218e-107	7.24339e-105	59.4595	n.a.
YWHAQ	2.85091	9.70751	485.791	6.39489e-107	7.52688e-105	92.7928	n.a.
SLC38A9	2.79182	9.26985	878.295	1.1028e-106	1.27892e-104	70.2703	surface
PPP2R3C	2.75634	9.2949	623.891	2.97886e-104	3.40453e-102	65.7658	n.a.
AQP3	2.56422	9.3499	756.896	1.5188e-101	1.71104e-99	54.955	n.a.
ENSECAG00000002390	2.93894	9.25314	1756.38	3.42653e-101	3.80586e-99	53.1532	n.a.
PPP1R14A	2.58491	9.24192	5076.63	1.89798e-98	2.07881e-96	45.9459	n.a.
MS4A1	2.45371	9.72556	989.359	4.76062e-98	5.14277e-96	39.6396	surface
SRM	2.79127	9.26911	929.009	9.98635e-98	1.05003e-95	54.955	n.a.
FAM177A1	2.77869	9.27484	849.879	4.62355e-96	4.79754e-94	59.4595	n.a.
LGALS1	1.93585	11.1088	424.854	7.84173e-94	8.03116e-92	100	n.a.
ENSECAG00000024850	2.42275	9.23533	17539.1	1.51045e-92	1.5271e-90	45.045	n.a.
SNX9	2.72659	9.27097	796.835	1.7832e-92	1.78004e-90	73.8739	n.a.
FAM129C	2.68026	9.24116	3897.56	6.78924e-91	6.6925e-89	54.955	n.a.
SDHB	2.37917	9.45713	397.341	6.50212e-88	6.25313e-86	95.4955	n.a.
ACP5	2.53144	9.79924	393.961	3.4711e-87	3.29796e-85	89.1892	n.a.
IL10RB	2.23342	9.60078	388.751	4.59275e-86	4.31172e-84	100	surface
GOT1	2.63668	9.2894	635.451	1.55934e-84	1.4467e-82	65.7658	n.a.
C1QBP	2.27679	9.38735	431.337	2.8301e-84	2.59514e-82	78.3784	n.a.
FCMR	2.24073	9.33352	737.062	3.33884e-84	3.02645e-82	42.3423	n.a.
SRP14	1.80059	10.1437	359.165	1.0837e-79	9.49566e-78	99.0991	n.a.
SMIM5	2.45694	9.24024	2606.13	5.52334e-78	4.73446e-76	43.2432	n.a.
SLC44A2	2.22169	9.42987	348.344	2.33071e-77	1.97634e-75	70.2703	surface
PLAC8B	1.64673	11.1131	348.074	2.66457e-77	2.23541e-75	99.0991	n.a.
L3MBTL3	2.49285	9.26383	750.744	8.17203e-77	6.78365e-75	64.8649	n.a.
TFPT	2.47061	9.28049	537.299	3.25178e-76	2.6712e-74	72.0721	n.a.
ENSECAG00000013303	2.10882	9.40016	345.754	3.6467e-76	2.96473e-74	90.0901	n.a.
SLA2	2.38568	9.28044	969.726	5.78859e-75	4.65804e-73	43.2432	n.a.
AKAP9	2.43901	9.44925	331.47	1.01552e-73	8.00837e-72	84.6847	n.a.
PACSIN1	2.17239	9.25641	3030.4	2.20105e-72	1.70172e-70	38.7387	n.a.
CILP	2.05523	9.23491	14055.2	1.3046e-71	9.98842e-70	30.6306	n.a.
TNFSF13	2.46017	9.26599	1914.91	1.06825e-70	8.10021e-69	69.3694	surface
MGAT1	2.43432	9.33462	385.719	2.66621e-70	1.98356e-68	73.8739	n.a.
ENSECAG00000034000	1.99056	9.56218	311.072	2.56385e-69	1.88958e-67	97.2973	n.a.
CD69	2.29158	9.43817	438.282	2.23948e-68	1.63523e-66	41.4414	surface
C1QTNF1	2.12769	9.23953	3477.83	4.97657e-67	3.60048e-65	34.2342	n.a.
VLDLR	2.1804	9.23524	2207.53	5.49612e-67	3.94022e-65	36.9369	surface
ATP1B1	2.06319	9.2383	4405.4	6.30193e-67	4.47721e-65	33.3333	surface
CALY	2.15507	9.27776	1027.68	1.20359e-65	8.3996e-64	39.6396	surface
ITM2C	2.13997	9.59936	292.64	2.45435e-65	1.69781e-63	84.6847	surface
FAM107B	2.16784	9.50046	292.221	3.02328e-65	2.07318e-63	69.3694	n.a.
RAC2	1.4557	10.5937	291.21	4.99926e-65	3.39864e-63	97.2973	n.a.
CASP7	2.14807	9.29248	548.378	1.2554e-62	8.38993e-61	47.7477	n.a.
RF00577	1.26984	10.9126	277.771	4.01352e-62	2.65971e-60	94.5946	n.a.
PAXX	2.21825	9.34874	303.159	2.16661e-61	1.42382e-59	70.2703	n.a.
HSP90B1	1.98258	9.55177	269.213	2.84437e-60	1.82364e-58	99.0991	n.a.
DHCR7	2.30812	9.25484	961.978	7.43676e-60	4.6917e-58	42.3423	n.a.
ARRDC5	2.13552	9.23652	5976.58	1.11054e-59	6.95058e-58	30.6306	n.a.
BCL11A	2.30496	9.25929	1249.4	3.11612e-59	1.93494e-57	45.9459	n.a.
CCS	2.17083	9.37258	262.592	8.75915e-59	5.39646e-57	79.2793	n.a.
CLEC12A	1.41734	9.40819	667.346	9.61522e-59	5.87796e-57	91.8919	surface
ENSECAG00000006065	1.48649	10.5453	261.749	1.17049e-58	7.04615e-57	97.2973	n.a.
RPS21	1.09336	11.6978	260.423	2.26652e-58	1.35408e-56	100	n.a.
TP53I13	2.11109	9.24553	1798.9	5.05094e-58	2.99487e-56	36.9369	surface
IGHM	1.83756	9.64068	258.185	6.91218e-58	4.06787e-56	38.7387	n.a.
RPS27L	1.80586	9.88283	247.514	1.40952e-55	8.17312e-54	100	n.a.
ENSECAG00000035141	2.22506	9.26317	1597.28	2.50642e-55	1.44275e-53	39.6396	n.a.
CYB5A	2.29991	9.30325	482.883	4.95363e-55	2.83075e-53	45.045	n.a.
LAMP3	2.06671	9.25166	1089.2	9.41311e-55	5.34042e-53	43.2432	surface
TIGIT	1.98752	9.24854	1836.89	1.01676e-54	5.72728e-53	37.8378	surface
ENSECAG00000010622	1.0567	12.2214	242.09	2.10534e-54	1.1775e-52	100	n.a.
STX7	1.78208	9.35677	244.699	2.63114e-53	1.45099e-51	79.2793	n.a.
ADGRG5	2.21158	9.25952	1107.1	2.84132e-53	1.55602e-51	58.5586	n.a.
BEX3	2.1159	9.4183	309.483	1.43394e-52	7.79868e-51	53.1532	n.a.
BICDL2	2.01905	9.24387	1879.39	2.34856e-52	1.25992e-50	35.1351	n.a.
PDCD4	2.13018	9.61093	230.317	7.46717e-52	3.95209e-50	90.0901	n.a.
ENSECAG00000035548	1.93157	9.23559	6234.26	1.22072e-51	6.37522e-50	27.027	n.a.
CD164	2.04427	9.46515	228.525	1.82514e-51	9.46911e-50	87.3874	surface
CD2AP	2.11699	9.2797	419.257	2.77881e-51	1.43227e-49	59.4595	n.a.
GOLIM4	2.19855	9.25999	580.588	3.30386e-51	1.69107e-49	59.4595	n.a.
ME3	2.00534	9.25992	805.247	1.34575e-50	6.74265e-49	40.5405	n.a.
CTSS	1.19754	9.81613	224.513	1.35092e-50	6.74265e-49	97.2973	n.a.
ENSECAG00000006595	1.36169	9.25984	1184.03	1.422e-49	7.05276e-48	44.1441	n.a.
SMCO4	2.00021	9.53032	219.058	2.05574e-49	1.01322e-47	67.5676	n.a.
HM13	1.83061	9.39115	216.261	8.30259e-49	4.06672e-47	86.4865	surface
RASL11B	1.75638	9.23506	8075.33	1.40855e-48	6.85666e-47	25.2252	n.a.
UPF3B	1.95735	9.37459	214.873	1.66029e-48	8.03256e-47	76.5766	n.a.
ENSECAG00000038714	1.97468	9.3099	437.916	3.74237e-48	1.79953e-46	72.0721	n.a.
RNF5	1.97682	9.38755	212.907	4.42909e-48	2.10408e-46	79.2793	n.a.
RPL22	1.08605	11.4302	212.56	5.26744e-48	2.48737e-46	100	n.a.
RRBP1	2.03378	9.29128	467.154	2.13575e-47	9.96601e-46	70.2703	n.a.
SLC25A4	2.00569	9.27554	641.493	2.40863e-47	1.11732e-45	42.3423	n.a.
CD1B1	1.81863	9.25513	1507.08	2.8254e-47	1.30299e-45	35.1351	n.a.
TCHP	2.08884	9.24941	875.476	3.23638e-47	1.48384e-45	40.5405	n.a.
PRDX2	1.87654	9.29637	703.579	9.64366e-47	4.39595e-45	26.1261	n.a.
RNASEH2B	2.01627	9.3711	248.039	2.85672e-46	1.28732e-44	79.2793	n.a.
PECAM1	1.6807	9.26877	1087.21	1.12003e-45	4.93438e-44	39.6396	surface
DMXL2	2.05917	9.24187	1950.77	1.60497e-45	6.9927e-44	36.036	n.a.
NPHP4	1.67252	9.24596	2175.18	2.67286e-45	1.15814e-43	28.8288	n.a.
HS3ST1	1.90986	9.28574	1287.96	6.80633e-45	2.90133e-43	35.1351	n.a.
CXCR3	1.80979	9.31033	643.104	2.43469e-44	1.02674e-42	35.1351	surface
TEX30	1.94259	9.44433	234.028	5.98538e-44	2.49739e-42	47.7477	n.a.
FAM81B	1.66692	9.23475	2737.77	1.49443e-43	6.20267e-42	25.2252	n.a.
JAML	1.45669	9.29904	352.465	1.83478e-42	7.4583e-41	79.2793	n.a.
CPPED1	1.92033	9.32361	287.4	1.68623e-40	6.6488e-39	57.6577	n.a.
SELENOW	1.7331	9.78273	177.343	2.31624e-40	9.0875e-39	94.5946	n.a.
MESD	1.88017	9.42575	171.005	5.52178e-39	2.13455e-37	69.3694	n.a.
STMN1	1.74945	9.7683	167.969	2.52236e-38	9.56313e-37	44.1441	n.a.
ADA2	2.02461	9.24627	1054.31	3.94247e-38	1.48049e-36	34.2342	n.a.
TMED2	1.6482	9.63207	166.95	4.20244e-38	1.57064e-36	90.0901	n.a.
PVRIG	1.5317	9.56459	167.528	6.28837e-38	2.32817e-36	49.5495	n.a.
DNAJB9	1.99584	9.27178	387.385	6.4886e-38	2.39108e-36	52.2523	n.a.
TTYH1	1.56296	9.23512	2796.69	1.1949e-37	4.3828e-36	27.027	surface
SPCS3	1.56907	9.62672	164.793	1.23717e-37	4.51681e-36	96.3964	n.a.
DHCR24	1.75567	9.32509	328.244	1.92577e-37	6.99843e-36	43.2432	n.a.
RAB30	1.58962	9.25257	1186.04	2.18909e-37	7.91887e-36	28.8288	n.a.
RGS18	1.54139	9.31136	287.537	2.25347e-37	8.11456e-36	75.6757	n.a.
LSS	1.96484	9.24576	959.003	2.54717e-37	9.13046e-36	44.1441	n.a.
TMEM206	1.91615	9.28903	435.264	5.66131e-37	2.00202e-35	37.8378	n.a.
RF00581	1.51665	10.3191	161.104	7.84201e-37	2.73638e-35	97.2973	n.a.
GSTA4	1.63559	9.23571	5333.29	1.50151e-36	5.21625e-35	26.1261	n.a.
B3GNT2	1.69343	9.36901	162.507	6.23828e-36	2.12048e-34	60.3604	n.a.
PADI2	1.82505	9.24339	1702.12	7.49061e-36	2.53524e-34	43.2432	n.a.
SLC4A7	1.74465	9.32865	225.009	7.70994e-36	2.58726e-34	45.045	surface
SEC61G	1.41516	9.96368	156.452	8.05766e-36	2.69249e-34	98.1982	n.a.
HCST	1.51784	9.59854	155.113	1.57651e-35	5.22368e-34	63.964	n.a.
IRF2BP2	1.50181	9.41419	153.254	4.00046e-35	1.31448e-33	86.4865	n.a.
KAT14	1.89456	9.28779	325.275	6.89894e-35	2.24814e-33	42.3423	n.a.
SETX	1.78898	9.40271	152.032	7.37824e-35	2.39444e-33	61.2613	n.a.
RHOH	1.63803	9.41763	174.987	8.20498e-35	2.65182e-33	45.9459	n.a.
CD44	1.26575	10.108	151.24	1.09746e-34	3.50387e-33	98.1982	surface
SEC61B	1.34721	9.87494	150.008	2.0344e-34	6.46907e-33	100	n.a.
SSR3	1.41866	9.97243	148.306	4.77313e-34	1.48778e-32	100	n.a.
NEURL1	1.38827	9.24038	2573.4	9.60931e-34	2.96012e-32	29.7297	n.a.
ENSECAG00000003681	1.12114	10.9372	146.652	1.09375e-33	3.35615e-32	99.0991	n.a.
WWP1	2.0193	9.2543	552.347	1.23463e-33	3.77375e-32	48.6486	n.a.
CYFIP2	1.72356	9.34145	264.704	1.54089e-33	4.69167e-32	40.5405	n.a.
SH3BP5	1.60901	9.44289	321.375	2.24163e-33	6.77299e-32	61.2613	n.a.
SULF2	1.57653	9.23833	2611.05	4.27506e-33	1.28676e-31	33.3333	n.a.
MANF	1.63007	9.4674	143.307	5.85094e-33	1.75439e-31	81.982	n.a.
LBH	1.42422	9.46361	152.166	1.41828e-32	4.22057e-31	31.5315	n.a.
SPCS2	1.63212	9.66569	141.517	1.43524e-32	4.25499e-31	87.3874	n.a.
SDF2L1	1.65043	9.38742	155.982	6.79874e-32	1.99312e-30	73.8739	n.a.
GPR183	1.71656	9.66209	136.983	1.39466e-31	4.05842e-30	39.6396	surface
AFF3	1.52254	9.26524	482.684	2.26226e-31	6.51101e-30	26.1261	n.a.
SEC11C	1.61372	9.49299	135.842	2.47237e-31	7.08985e-30	81.0811	n.a.
PPIB	1.17906	10.48	135.797	2.52813e-31	7.2235e-30	99.0991	n.a.
SEPT11	1.71107	9.26631	367.77	2.96755e-31	8.41802e-30	36.036	n.a.
ENSECAG00000037376	1.5799	9.24522	758.585	6.35612e-31	1.79657e-29	30.6306	n.a.
CXHXorf21	1.74867	9.26842	462.101	7.66061e-31	2.15756e-29	45.9459	n.a.
H2AFJ	1.39864	9.35508	176.563	1.00688e-30	2.81571e-29	83.7838	n.a.
BET1	1.57953	9.37153	135.628	1.40069e-30	3.90311e-29	66.6667	n.a.
STAMBPL1	1.72089	9.36968	211.999	1.4604e-30	4.05517e-29	36.036	n.a.
SMARCAL1	1.66242	9.24891	628.945	3.74397e-30	1.02517e-28	34.2342	n.a.
SPINT2	1.76952	9.28406	343.968	4.93226e-30	1.34124e-28	48.6486	surface
BTG1	1.22627	10.3653	129.764	5.21992e-30	1.41458e-28	97.2973	n.a.
STX8	1.59253	9.33968	147.968	5.72973e-30	1.54742e-28	60.3604	n.a.
TPP1	1.70356	9.27984	261.346	6.77274e-30	1.81666e-28	63.0631	n.a.
DGKZ	1.77776	9.29543	252.687	7.33597e-30	1.95444e-28	45.9459	n.a.
GRN	1.10148	9.4381	128.616	9.28447e-30	2.46523e-28	92.7928	n.a.
SRPRB	1.72706	9.3465	166.21	1.27032e-29	3.36167e-28	52.2523	n.a.
TSC22D1	1.81385	9.25007	622.194	1.58759e-29	4.17324e-28	39.6396	n.a.
C12H11orf74	1.78334	9.31668	213.454	2.00086e-29	5.24211e-28	62.1622	n.a.
CD3G	1.4433	10.3583	143.384	3.48038e-29	8.96936e-28	41.4414	surface
LY6E	1.54284	10.2408	125.792	3.83366e-29	9.84763e-28	55.8559	surface
HIGD1A	1.49123	9.39176	125.5	4.43895e-29	1.13654e-27	66.6667	n.a.
LYST	1.42124	9.3883	124.67	6.73512e-29	1.71333e-27	72.973	n.a.
TM6SF1	1.61822	9.28481	259.39	1.15813e-28	2.90861e-27	59.4595	n.a.
RNF213	1.59868	9.29951	171.442	1.42982e-28	3.56822e-27	61.2613	n.a.
CXXC5	1.61501	9.30646	292.541	1.49294e-28	3.71399e-27	32.4324	n.a.
POLB	1.61704	9.34038	151.475	1.60703e-28	3.98522e-27	57.6577	n.a.
ENSECAG00000034985	1.42753	9.33424	154.894	1.63784e-28	4.04891e-27	61.2613	n.a.
SLC39A10	1.60656	9.37377	142.679	2.27464e-28	5.5881e-27	51.3514	surface
TPR	1.61734	9.45303	122.166	2.36785e-28	5.78107e-27	71.1712	surface
SNX30	1.79132	9.24868	602.062	2.43336e-28	5.92268e-27	39.6396	n.a.
RECQL5	1.72885	9.24975	675.905	4.77211e-28	1.15085e-26	28.8288	n.a.
CBX5	1.70752	9.31479	208.229	1.68471e-27	3.97773e-26	44.1441	n.a.
DYNLRB2	1.58107	9.24884	654.016	8.92898e-27	2.07711e-25	27.9279	n.a.
C4orf48	1.48096	9.59035	120.464	9.3506e-27	2.16243e-25	57.6577	n.a.
TMED9	1.68092	9.35671	151.831	1.09663e-26	2.52867e-25	47.7477	n.a.
RF01277	1.40998	9.80373	113.627	1.72908e-26	3.96382e-25	90.0901	n.a.
CLK2	1.5959	9.30972	166.515	2.17582e-26	4.95911e-25	44.1441	n.a.
CHRNB1	1.56791	9.2427	1051.29	3.21733e-26	7.2491e-25	26.1261	surface
ENSECAG00000031485	1.66331	9.29118	235.698	7.31325e-26	1.63377e-24	46.8468	n.a.
ENSECAG00000003617	1.5349	9.39801	113.788	9.65259e-26	2.15029e-24	62.1622	n.a.
MITD1	1.64616	9.34229	168.357	1.26879e-25	2.80272e-24	37.8378	n.a.
IGFLR1	1.46535	9.43826	138.306	1.44279e-25	3.16931e-24	51.3514	surface
ENSECAG00000038794	1.39386	9.26329	1342.62	1.62057e-25	3.54011e-24	36.9369	n.a.
CPVL	1.25358	9.30177	787.081	2.07891e-25	4.4916e-24	38.7387	n.a.
ENSECAG00000031921	1.47451	9.44175	107.989	2.94344e-25	6.34207e-24	68.4685	n.a.
UCP3	1.3435	9.23752	1933.84	3.32871e-25	7.1332e-24	25.2252	n.a.
GBGT1	1.63925	9.29443	224.245	5.0293e-25	1.07482e-23	38.7387	n.a.
ITGAE	1.52102	9.33873	181.59	8.36865e-25	1.77885e-23	36.9369	surface
SNRPN	1.48796	9.40219	113.86	9.9028e-25	2.08806e-23	54.0541	n.a.
TMEM60	1.54863	9.43027	105.174	1.21349e-24	2.55188e-23	63.0631	n.a.
MAD1L1	1.61425	9.24982	526.54	1.22576e-24	2.57083e-23	35.1351	n.a.
PPT2-EGFL8	1.49693	9.27293	332.236	1.42632e-24	2.98354e-23	29.7297	n.a.
ASB8	1.55179	9.29012	183.984	1.89751e-24	3.94823e-23	41.4414	n.a.
CXCR4	1.39288	9.61766	104.078	2.10562e-24	4.36971e-23	38.7387	surface
MRPL34	1.57897	9.40861	123.06	3.42999e-24	7.08087e-23	63.0631	n.a.
GINM1	1.29503	9.3701	113.907	4.67549e-24	9.62687e-23	66.6667	surface
URI1	1.64268	9.26434	289.025	6.95403e-24	1.42071e-22	35.1351	n.a.
ABRAXAS1	1.64128	9.28963	239.93	1.5131e-23	3.05175e-22	36.9369	n.a.
FAF1	1.64878	9.24548	740.282	1.532e-23	3.08197e-22	29.7297	n.a.
UVRAG	1.53078	9.29399	178.862	2.71539e-23	5.42115e-22	41.4414	n.a.
GPLD1	1.6662	9.24502	952.343	6.40461e-23	1.27221e-21	34.2342	n.a.
RF00276	1.46556	9.45035	96.7806	8.29763e-23	1.63998e-21	64.8649	n.a.
HMGB1	1.03686	10.0857	96.2805	1.06738e-22	2.10433e-21	95.4955	n.a.
EID1	1.49904	9.40846	108.747	1.28999e-22	2.53687e-21	45.045	n.a.
PARP1	1.50489	9.29478	247.729	2.06806e-22	4.03681e-21	31.5315	n.a.
BRK1	1.27122	9.69276	94.4191	2.72608e-22	5.29515e-21	91.8919	n.a.
SLAMF7	1.10718	9.28453	209.1	2.72613e-22	5.29515e-21	37.8378	surface
PLD4	1.2253	9.33591	190.86	2.77695e-22	5.38059e-21	75.6757	n.a.
RAB2B	1.53715	9.26897	254.071	5.66934e-22	1.08253e-20	36.036	n.a.
AP3S1	1.31086	9.53397	92.9408	5.74174e-22	1.0937e-20	86.4865	n.a.
GNG2	1.1673	9.48024	92.6707	6.57889e-22	1.25015e-20	59.4595	n.a.
IDI1	1.38987	9.43853	92.382	7.60891e-22	1.4355e-20	61.2613	n.a.
TOMM7	1.51868	9.4539	107.311	1.18042e-21	2.20587e-20	55.8559	n.a.
CCND1	1.24129	9.25294	565.763	1.39614e-21	2.60282e-20	26.1261	n.a.
MTMR14	1.39012	9.3346	131.198	1.62077e-21	3.01448e-20	47.7477	n.a.
MAP4K1	1.47957	9.32615	145.271	2.02797e-21	3.76296e-20	45.045	n.a.
LMAN1	1.34448	9.41143	88.8086	4.60928e-21	8.41407e-20	65.7658	n.a.
ENSECAG00000000775	1.25973	9.46209	101.802	5.03016e-21	9.16116e-20	85.5856	n.a.
RF00163	1.37445	9.42176	106.691	6.79738e-21	1.22384e-19	40.5405	n.a.
TOB1	1.33088	9.32764	126.535	7.4577e-21	1.33967e-19	45.9459	n.a.
ENSECAG00000034569	1.03591	9.77131	87.7898	7.70437e-21	1.38083e-19	27.027	n.a.
DKC1	1.38373	9.411	94.0709	1.57065e-20	2.80866e-19	38.7387	n.a.
APOBEC3H	1.36753	9.35574	126.137	1.66676e-20	2.97377e-19	40.5405	n.a.
AKR1B1	1.30958	9.43022	86.178	1.73696e-20	3.09203e-19	61.2613	n.a.
ENSECAG00000038299	1.38493	9.33041	110.335	2.3038e-20	4.09185e-19	52.2523	n.a.
ARL1	1.43777	9.40841	95.6478	2.8417e-20	5.02458e-19	62.1622	n.a.
LAT	1.39216	9.53661	114.947	3.49136e-20	6.13204e-19	35.1351	n.a.
SQLE	1.44985	9.27638	212.055	3.83307e-20	6.71725e-19	29.7297	n.a.
PLA2G16	1.12437	9.61445	84.0822	5.00053e-20	8.72437e-19	95.4955	n.a.
IL7R	1.23964	9.37306	288.255	5.02844e-20	8.7537e-19	40.5405	surface
CTSB	1.05173	9.44715	89.8077	5.37509e-20	9.31603e-19	83.7838	n.a.
ZFYVE16	1.50657	9.25077	381.444	7.09363e-20	1.22408e-18	28.8288	n.a.
MPPE1	1.52859	9.27168	304.072	7.59254e-20	1.30446e-18	27.9279	n.a.
SRPRA	1.35374	9.3887	87.6805	7.69015e-20	1.31836e-18	58.5586	n.a.
ENSECAG00000032188	1.06145	9.58633	82.9736	8.74857e-20	1.49656e-18	94.5946	n.a.
LSM4	1.31935	9.44439	82.7367	9.85993e-20	1.68302e-18	64.8649	n.a.
TMEM230	1.40654	9.35118	110.599	1.16415e-19	1.9743e-18	48.6486	n.a.
MTF2	1.40932	9.32583	118.233	1.39088e-19	2.35375e-18	37.8378	n.a.
PPA2	1.5474	9.26166	269.76	1.79802e-19	3.02328e-18	37.8378	n.a.
TMED5	1.38368	9.35234	104.563	1.81202e-19	3.04035e-18	61.2613	n.a.
ENSECAG00000040126	1.40324	9.27415	200.829	1.94362e-19	3.25422e-18	32.4324	n.a.
RBM34	1.36382	9.34527	134.778	2.23306e-19	3.72303e-18	36.036	n.a.
PRELID1	1.03279	9.7488	81.0516	2.30825e-19	3.84026e-18	98.1982	n.a.
SLC1A5	1.47231	9.28786	180.182	2.79984e-19	4.63855e-18	45.9459	surface
GTF3A	1.37586	9.60754	80.2685	3.42773e-19	5.66466e-18	77.4775	n.a.
ECHS1	1.3646	9.39301	92.5777	4.3181e-19	7.09428e-18	63.0631	n.a.
CHMP6	1.33738	9.36942	89.938	6.6527e-19	1.08845e-17	52.2523	n.a.
PEA15	1.3577	9.29693	196.132	1.48347e-18	2.42207e-17	43.2432	n.a.
HHEX	1.034	9.44007	76.7618	2.01452e-18	3.26883e-17	71.1712	n.a.
ENSECAG00000038584	1.215	10.3134	76.3191	2.51955e-18	4.07155e-17	84.6847	n.a.
TPST2	1.28726	9.47091	75.8777	4.15005e-18	6.65189e-17	57.6577	n.a.
PTBP3	1.23254	9.40011	73.9579	8.30971e-18	1.31323e-16	55.8559	n.a.
DNASE2	1.41913	9.34696	156.153	8.41103e-18	1.32426e-16	61.2613	n.a.
SEC61A1	1.38735	9.33364	112.553	1.27349e-17	1.97692e-16	54.955	n.a.
CMTM3	1.30002	9.49685	81.706	1.67929e-17	2.59157e-16	61.2613	n.a.
NHP2	1.29184	9.41985	79.6663	1.94975e-17	3.00308e-16	68.4685	n.a.
ENSECAG00000016754	1.34529	9.27777	156.55	2.03686e-17	3.12503e-16	42.3423	n.a.
CUTA	1.37757	9.35327	110.659	2.1344e-17	3.26833e-16	42.3423	n.a.
MICAL1	1.21342	9.28089	158.215	2.49502e-17	3.80575e-16	34.2342	n.a.
ENSECAG00000020618	1.25514	9.27148	251.321	3.74437e-17	5.61371e-16	27.9279	n.a.
TBC1D1	1.35927	9.28593	160.401	4.26343e-17	6.35565e-16	45.045	n.a.
EMC10	1.2766	9.36637	79.4183	5.76339e-17	8.52723e-16	51.3514	n.a.
ZNF706	1.01414	9.83949	69.9137	6.42402e-17	9.46913e-16	98.1982	n.a.
AMPD3	1.49065	9.25183	525.358	7.6e-17	1.11401e-15	30.6306	n.a.
OSTC	1.20302	9.56628	69.4136	8.27361e-17	1.2105e-15	81.0811	n.a.
EBAG9	1.19615	9.3732	72.0868	1.12783e-16	1.63494e-15	54.955	n.a.
ENSECAG00000023261	1.10128	9.56037	68.3696	1.4033e-16	2.02311e-15	85.5856	n.a.
SPPL2A	1.39478	9.2923	135.206	1.41965e-16	2.04295e-15	43.2432	surface
MOCS2	1.35833	9.32176	104.275	1.47029e-16	2.11197e-15	42.3423	n.a.
PDIA6	1.31169	9.33201	98.7787	1.73098e-16	2.48192e-15	52.2523	n.a.
PGAM5	1.34364	9.33265	102.664	2.06693e-16	2.95822e-15	41.4414	n.a.
COPZ1	1.29345	9.391	80.0801	2.80204e-16	3.96712e-15	56.7568	n.a.
ALG5	1.2605	9.35028	85.254	3.10095e-16	4.35902e-15	54.955	n.a.
MED13L	1.27819	9.29111	112.735	5.16019e-16	7.18963e-15	45.045	n.a.
ERLEC1	1.29885	9.39111	78.512	5.53919e-16	7.69051e-15	60.3604	n.a.
ZDHHC24	1.30435	9.31404	102.117	5.58406e-16	7.73917e-15	52.2523	n.a.
NEU1	1.30652	9.26612	202.402	5.60177e-16	7.7501e-15	26.1261	n.a.
MILR1	1.23198	9.2539	401.632	6.06616e-16	8.36324e-15	38.7387	surface
SMIM26	1.21771	9.44373	67.6883	6.50833e-16	8.95718e-15	70.2703	n.a.
CCDC12	1.09203	9.37268	65.1878	7.02734e-16	9.65463e-15	61.2613	n.a.
CIRBP	1.31586	9.46084	69.2034	7.72944e-16	1.0564e-14	43.2432	n.a.
EDEM2	1.37957	9.30804	120.599	1.23675e-15	1.67577e-14	44.1441	n.a.
PRXL2A	1.29652	9.26415	229.121	2.04276e-15	2.75842e-14	26.1261	n.a.
PLBD2	1.22735	9.31608	110.358	2.1443e-15	2.89059e-14	69.3694	n.a.
ORMDL2	1.30552	9.37448	80.1756	2.18933e-15	2.94626e-14	44.1441	n.a.
CRELD2	1.26165	9.28764	137.607	2.24699e-15	3.0187e-14	35.1351	n.a.
STK17A	1.04419	9.68641	62.8381	2.31095e-15	3.09934e-14	79.2793	n.a.
DOCK8	1.06753	9.38574	62.7789	2.38134e-15	3.18832e-14	71.1712	n.a.
HSP90AA1	1.02515	9.90977	61.669	4.17986e-15	5.54922e-14	86.4865	n.a.
RHEB	1.02449	9.49522	61.5171	4.5145e-15	5.97337e-14	81.982	n.a.
CYB5R1	1.34789	9.25305	289.199	6.02117e-15	7.88754e-14	27.027	n.a.
NIPA2	1.21134	9.32762	84.5799	6.59595e-15	8.61186e-14	53.1532	n.a.
SEC11A	1.09963	9.5255	59.9524	9.98121e-15	1.29248e-13	78.3784	n.a.
RF00280	1.20874	9.41175	78.5525	1.00662e-14	1.30134e-13	45.9459	n.a.
RCL1	1.14292	9.2803	159.176	1.17507e-14	1.51415e-13	34.2342	n.a.
SAP30BP	1.33793	9.28619	141.337	1.34235e-14	1.72688e-13	29.7297	n.a.
ENSECAG00000036779	1.16568	9.54775	59.2082	1.45594e-14	1.86692e-13	68.4685	n.a.
TTC14	1.20461	9.34223	77.6763	1.53593e-14	1.96628e-13	34.2342	n.a.
TRAM1	1.05945	9.48432	58.6111	1.97106e-14	2.51112e-13	81.982	n.a.
TSPAN13	1.22392	9.2631	249.313	2.53751e-14	3.20173e-13	34.2342	surface
AOAH	1.03642	9.3519	79.5456	2.91327e-14	3.66998e-13	57.6577	n.a.
ARSB	1.14678	9.25182	341.587	3.98078e-14	4.95149e-13	27.027	n.a.
PRPSAP2	1.23376	9.30392	111.11	5.27189e-14	6.50613e-13	34.2342	n.a.
YIPF1	1.39532	9.28704	152.075	9.77329e-14	1.19089e-12	36.036	n.a.
SLC2A8	1.23414	9.25765	223.48	1.25195e-13	1.51193e-12	27.9279	surface
PRKACB	1.14418	9.31948	76.3188	1.26332e-13	1.52332e-12	41.4414	n.a.
NEDD1	1.19188	9.28557	114.027	1.28085e-13	1.54211e-12	34.2342	n.a.
CSGALNACT2	1.22832	9.27962	124.416	1.63931e-13	1.96468e-12	36.9369	n.a.
MRPS24	1.14236	9.62474	54.3575	1.70872e-13	2.04166e-12	67.5676	n.a.
TMEM41B	1.25509	9.29545	103.432	1.81366e-13	2.1605e-12	37.8378	n.a.
RPN2	1.08328	9.46949	54.1662	1.88306e-13	2.23979e-12	70.2703	n.a.
HAGH	1.17347	9.32278	80.2457	2.17564e-13	2.58001e-12	48.6486	n.a.
EMD	1.10228	9.50591	53.8483	2.21325e-13	2.62067e-12	59.4595	n.a.
DPP9	1.20773	9.34908	79.0323	2.28337e-13	2.69965e-12	36.9369	n.a.
TMCO1	1.00976	9.43918	53.5673	2.55297e-13	3.00938e-12	66.6667	n.a.
CBFA2T3	1.09193	9.27894	160.74	3.10687e-13	3.64053e-12	37.8378	n.a.
SPTBN1	1.11613	9.34738	79.2607	3.24295e-13	3.79435e-12	33.3333	n.a.
SSR1	1.21123	9.31822	86.5921	3.30337e-13	3.85932e-12	42.3423	surface
GLTP	1.18229	9.29189	101.446	3.38997e-13	3.94879e-12	36.036	n.a.
ENSECAG00000026829	1.11403	9.535	52.8325	3.70906e-13	4.30142e-12	66.6667	n.a.
STOML2	1.16257	9.39939	66.906	6.82643e-13	7.75695e-12	52.2523	n.a.
DECR1	1.18252	9.33397	78.6259	6.95759e-13	7.89461e-12	42.3423	n.a.
FLT3	1.08348	9.24988	440.168	7.88024e-13	8.89035e-12	35.1351	surface
RPAIN	1.27865	9.25319	233.365	8.26154e-13	9.30029e-12	28.8288	n.a.
CLPP	1.07606	9.46221	51.2563	8.26718e-13	9.30029e-12	61.2613	n.a.
ST3GAL4	1.17025	9.30519	83.9495	1.02006e-12	1.14427e-11	40.5405	n.a.
MRPL36	1.11537	9.40472	56.6095	1.0336e-12	1.15781e-11	56.7568	n.a.
FDPS	1.09269	9.29387	106.807	1.11812e-12	1.24893e-11	38.7387	n.a.
CACYBP	1.08389	9.60619	50.3072	1.33983e-12	1.49025e-11	73.8739	n.a.
FAM133B	1.12361	9.36233	62.5617	1.68025e-12	1.86364e-11	33.3333	n.a.
NUDT22	1.18959	9.32255	83.0612	1.77862e-12	1.96997e-11	50.4505	n.a.
ZNF644	1.17643	9.3066	89.3394	1.86085e-12	2.04954e-11	28.8288	n.a.
CDCA4	1.17271	9.27849	124.976	1.93763e-12	2.13112e-11	28.8288	n.a.
USO1	1.22024	9.29925	94.8846	1.97709e-12	2.17149e-11	38.7387	n.a.
WDFY4	1.11984	9.28659	184.772	2.18092e-12	2.38871e-11	38.7387	n.a.
SUMO1	1.00844	9.56097	49.3064	2.22979e-12	2.43885e-11	71.1712	n.a.
STT3A	1.19448	9.29225	101.111	2.61054e-12	2.85135e-11	29.7297	n.a.
EIF4E1B	1.1702	9.25606	319.076	2.99105e-12	3.24003e-11	45.9459	n.a.
PRRC2C	1.04049	9.59885	48.5755	3.23495e-12	3.49382e-11	67.5676	n.a.
DAPP1	1.01859	9.29016	81.6498	3.58078e-12	3.85766e-11	45.045	n.a.
SMIM10L1	1.08586	9.52949	48.3651	3.6008e-12	3.87393e-11	57.6577	n.a.
IGSF8	1.18968	9.29076	100.463	3.65625e-12	3.92289e-11	36.036	surface
UNC93B1	1.17828	9.26018	211.571	4.39598e-12	4.67836e-11	44.1441	surface
CYCS	1.1243	9.39685	61.165	6.10694e-12	6.46434e-11	55.8559	n.a.
ENSECAG00000032776	1.04482	9.45395	47.2077	6.49272e-12	6.85429e-11	32.4324	n.a.
GTF2F1	1.1891	9.34783	73.2674	6.71193e-12	7.07624e-11	45.9459	n.a.
TTF1	1.12904	9.29773	95.8334	6.92678e-12	7.293e-11	33.3333	n.a.
ENSECAG00000007978	1.07229	9.31383	72.8456	6.94514e-12	7.30258e-11	32.4324	n.a.
AGPAT1	1.24603	9.2783	138.27	7.72955e-12	8.10575e-11	27.9279	n.a.
SNRPB2	1.06426	9.50235	46.6734	8.52413e-12	8.92713e-11	60.3604	n.a.
INTS12	1.1321	9.31064	77.0966	9.14551e-12	9.55252e-11	35.1351	n.a.
KCTD10	1.16905	9.30001	109.385	1.09229e-11	1.1334e-10	25.2252	n.a.
ZMYND11	1.03995	9.44562	46.0385	1.17815e-11	1.21767e-10	50.4505	n.a.
C16orf87	1.25481	9.26886	159.919	1.18881e-11	1.22709e-10	27.9279	n.a.
NGLY1	1.12623	9.29009	85.5046	1.33763e-11	1.3735e-10	36.036	n.a.
ERP29	1.00296	9.35177	68.734	1.51691e-11	1.55154e-10	64.8649	n.a.
MCM7	1.11078	9.34162	74.4716	1.72108e-11	1.75128e-10	28.8288	n.a.
ENSECAG00000015215	1.04591	9.33993	59.9466	1.74369e-11	1.772e-10	33.3333	n.a.
PTPN1	1.15218	9.27799	135.749	1.97853e-11	1.99778e-10	26.1261	n.a.
NCSTN	1.08788	9.30196	77.1286	2.42423e-11	2.42916e-10	42.3423	surface
ENSECAG00000036511	1.08039	9.33029	75.7884	2.6806e-11	2.67585e-10	41.4414	n.a.
FAM117A	1.15905	9.32893	74.2189	2.72719e-11	2.71892e-10	37.8378	n.a.
VPS37B	1.06983	9.29681	104.193	2.94149e-11	2.92148e-10	27.9279	n.a.
ITCH	1.00284	9.27201	87.1479	3.49728e-11	3.45608e-10	34.2342	n.a.
NUDCD2	1.02372	9.35428	55.9602	3.65408e-11	3.60652e-10	41.4414	n.a.
COPB1	1.19679	9.32929	77.9451	3.84092e-11	3.77675e-10	42.3423	n.a.
ATG12	1.11787	9.29649	83.9554	4.24015e-11	4.16412e-10	41.4414	n.a.
ADAM17	1.14882	9.27877	115.844	4.48864e-11	4.40267e-10	25.2252	surface
NPDC1	1.01115	9.5117	48.4774	4.52773e-11	4.43548e-10	35.1351	n.a.
GLG1	1.02235	9.3396	53.8233	4.83995e-11	4.7296e-10	44.1441	n.a.
UTP18	1.11318	9.31798	77.1198	5.33339e-11	5.20533e-10	35.1351	n.a.
ARMCX3	1.00465	9.34374	49.3331	5.93946e-11	5.77541e-10	42.3423	n.a.
FKBP2	1.01402	9.33863	62.9921	8.25147e-11	7.89698e-10	52.2523	n.a.
RWDD4	1.13834	9.32618	71.7372	8.35437e-11	7.98577e-10	40.5405	n.a.
PEX16	1.08465	9.32107	71.0102	9.8355e-11	9.34491e-10	29.7297	n.a.
UBE2S	1.04822	9.34938	61.2794	1.22205e-10	1.1583e-09	36.9369	n.a.
BLOC1S2	1.06589	9.35303	67.9964	1.38622e-10	1.31076e-09	48.6486	n.a.
GLB1	1.07542	9.29385	89.2034	1.40949e-10	1.33116e-09	33.3333	n.a.
DZIP3	1.09409	9.28689	111.078	1.45934e-10	1.37331e-09	29.7297	n.a.
NUDT3	1.07213	9.27149	116.076	1.73692e-10	1.62677e-09	30.6306	n.a.
NSMAF	1.05503	9.26959	124.548	1.8575e-10	1.72942e-09	27.9279	n.a.
HDAC2	1.18945	9.29754	93.7696	2.12256e-10	1.96461e-09	35.1351	n.a.
GTF2I	1.05112	9.31224	67.5064	2.20092e-10	2.03476e-09	32.4324	n.a.
SLC46A3	1.15508	9.26374	156.544	2.54284e-10	2.34262e-09	33.3333	surface
RFC1	1.04578	9.36069	61.4419	2.68394e-10	2.46972e-09	31.5315	n.a.
MCFD2	1.13576	9.28193	101.937	2.8951e-10	2.65166e-09	34.2342	n.a.
BBX	1.00325	9.39252	45.2696	4.10935e-10	3.71632e-09	45.045	n.a.
SEC31A	1.04011	9.29959	66.921	4.27779e-10	3.85539e-09	38.7387	n.a.
ACYP2	1.15141	9.26392	142.599	4.57115e-10	4.10103e-09	25.2252	n.a.
EMC9	1.18978	9.26862	149.04	5.46597e-10	4.87057e-09	30.6306	n.a.
ACTN4	1.10612	9.30645	78.9218	6.16172e-10	5.4597e-09	43.2432	n.a.
TMEM248	1.04204	9.29613	78.0809	1.37335e-09	1.17976e-08	28.8288	n.a.
CERS5	1.04562	9.29992	73.6107	2.18031e-09	1.84286e-08	39.6396	n.a.
POC1A	1.03863	9.29357	117.369	2.73698e-09	2.2986e-08	27.027	n.a.
CETN2	1.04495	9.38825	52.4124	2.76026e-09	2.31322e-08	36.9369	n.a.
ATP6V0A1	1.07801	9.26972	118.096	4.51334e-09	3.65423e-08	26.1261	n.a.
PDIA4	1.02374	9.29852	78.4562	4.62924e-09	3.74423e-08	40.5405	n.a.
MORF4L2	1.0106	9.29937	68.7233	6.11117e-09	4.89266e-08	31.5315	n.a.
PBRM1	1.00784	9.31535	59.5166	6.63766e-09	5.282e-08	27.027	n.a.
ZNF789	1.04548	9.2679	111.926	1.96949e-08	1.4934e-07	27.027	n.a.
MRPS11	1.00908	9.30773	67.4489	2.01489e-08	1.52343e-07	30.6306	n.a.
ENSECAG00000007532	1.07192	9.33128	61.2772	2.92866e-08	2.17062e-07	37.8378	n.a.
ACAT1	1.01694	9.28461	81.7517	3.90101e-08	2.86171e-07	39.6396	n.a.

## Sheet: Monocyte&DC Cluster 28
genes	logFC	logCPM	F	PValue	FDR	Percent expressed	Surfacome.Label
ENSECAG00000006663	6.08862	9.31319	5712.26	0	0	98.7013	n.a.
ENSECAG00000031322	4.87724	10.4994	2501.66	0	0	100	n.a.
FCER1G	2.07347	10.2039	1639.98	0	0	100	n.a.
ENSECAG00000032710	4.67042	9.37611	1596.6	4.16795e-301	8.21712e-298	76.6234	n.a.
PLVAP	4.63144	9.24697	5746.3	1.27851e-289	2.01647e-286	84.4156	surface
RNASE6	2.31311	10.2051	1124.65	1.11532e-242	1.4659e-239	100	n.a.
GNGT2	4.28962	9.2643	3425.66	1.9845e-239	2.09385e-236	81.8182	n.a.
RNASE4	2.2591	10.1008	1109.07	2.12412e-239	2.09385e-236	100	n.a.
ALDH2	3.16735	9.5616	1421.13	4.50944e-219	3.95127e-216	93.5065	n.a.
CD8A	3.92434	9.42808	1197.42	1.53913e-204	1.21376e-201	87.013	surface
MNDA	3.57812	10.2583	932.459	4.14225e-202	2.96962e-199	100	n.a.
CELA1	4.23878	9.2376	18314.9	6.54982e-194	4.30432e-191	62.3377	n.a.
ENSECAG00000032959	3.83486	9.69441	881.637	2.43119e-191	1.4748e-188	77.9221	n.a.
CX3CR1	3.76238	9.28867	2667.94	1.38333e-177	7.79211e-175	79.2208	surface
PRNP	3.25253	9.32609	1345.32	7.74497e-169	4.07179e-166	83.1169	surface
ATP1B3	3.29918	9.53913	773.688	2.01963e-168	9.95424e-166	94.8052	surface
CEBPB	2.66199	9.40701	1091.83	2.49298e-166	1.15645e-163	94.8052	n.a.
ENSECAG00000019318	3.09065	9.34546	1267.47	2.09231e-161	9.16664e-159	71.4286	n.a.
FTL	1.80505	11.1871	672.863	6.04411e-147	2.50862e-144	100	n.a.
GBP5	3.90824	9.71631	622.859	2.86231e-136	1.11115e-133	44.1558	n.a.
POU2F2	3.35358	9.56814	636.2	2.95894e-136	1.11115e-133	89.6104	n.a.
C4BPA	2.45611	9.40133	1393.2	1.62367e-129	5.82013e-127	89.6104	n.a.
CSF1R	3.07695	9.33356	2695.69	5.62382e-123	1.84789e-120	97.4026	surface
HMOX1	2.80994	9.34792	723.465	1.9084e-117	5.78831e-115	87.013	n.a.
NR4A1	3.36214	9.24769	3488.13	1.48792e-116	4.34582e-114	57.1429	n.a.
AIM2	3.01141	9.35854	1119.48	4.25818e-98	1.19929e-95	81.8182	n.a.
ABI3	3.11822	9.33242	822.043	1.36964e-95	3.72448e-93	75.3247	n.a.
ICAM2	3.44359	9.48738	557.245	1.91285e-90	5.02825e-88	49.3506	surface
TCF7L2	3.04353	9.25725	1780.18	8.52162e-90	2.16779e-87	64.9351	n.a.
EQMHCB2	1.25612	12.6097	401.602	7.87033e-89	1.93954e-86	100	n.a.
LST1	2.42751	9.32898	591.339	9.34063e-87	2.23213e-84	77.9221	n.a.
ENSECAG00000040478	3.16909	9.24796	3470.52	2.01605e-86	4.67606e-84	62.3377	n.a.
ENSECAG00000033857	2.21888	9.33155	1865.74	1.41856e-82	3.19621e-80	85.7143	n.a.
ENSECAG00000015010	2.77766	9.28724	1968.93	3.59572e-78	7.66375e-76	68.8312	n.a.
PLA2G16	2.43796	9.61445	350.337	8.67351e-78	1.79998e-75	100	n.a.
CD74	1.43309	12.6281	334.824	1.91967e-74	3.88168e-72	100	surface
ENSECAG00000031455	2.87403	9.23579	5108	3.59786e-74	7.09318e-72	37.6623	n.a.
PLAC8B	2.00618	11.1131	330.999	1.28347e-73	2.46864e-71	97.4026	n.a.
H2AFZ	2.57523	9.51911	330.755	1.4487e-73	2.7201e-71	75.3247	n.a.
ENSECAG00000019100	3.01283	9.24585	3997.79	2.29098e-72	4.20156e-70	57.1429	n.a.
ENSECAG00000038143	2.96012	9.23494	6033.97	3.91714e-72	7.02058e-70	41.5584	n.a.
GPIHBP1	2.39647	9.27509	2964.51	2.54504e-70	4.46003e-68	58.4416	surface
IFI27	2.4736	9.73139	312.091	1.54589e-69	2.65019e-67	88.3117	n.a.
DCSTAMP	2.74351	9.23783	5354.37	3.97396e-69	6.6678e-67	36.3636	surface
IFI30	2.07192	9.94287	301.194	3.48398e-67	5.72388e-65	96.1039	n.a.
PTPRCAP	2.34081	10.6168	297.762	1.92078e-66	3.09128e-64	74.026	n.a.
CD68	2.36825	9.34646	947.746	2.22071e-66	3.50251e-64	84.4156	surface
GBP6	3.16383	9.5114	341.982	2.08997e-65	3.23167e-63	32.4675	n.a.
CD79A	2.84081	9.78719	770.523	2.34985e-63	3.56363e-61	40.2597	surface
TNFSF10	2.56673	9.42679	320.102	8.05756e-63	1.1989e-60	77.9221	n.a.
ENSECAG00000021110	2.68165	9.26539	2385.08	1.41172e-62	2.06163e-60	59.7403	n.a.
ST3GAL6	2.80704	9.5094	276.378	8.03316e-62	1.15181e-59	75.3247	n.a.
FLNA	2.23277	9.4126	274.176	2.40271e-61	3.38353e-59	75.3247	n.a.
CD37	2.24149	9.89099	270.276	1.67532e-60	2.31782e-58	96.1039	surface
P2RY14	2.68337	9.24748	1614.57	8.73332e-59	1.18743e-56	45.4545	surface
SULT1C4	2.15882	9.42097	1573.7	1.88578e-58	2.52056e-56	77.9221	n.a.
CD300H	2.63129	9.24667	1838.45	2.7092e-58	3.56079e-56	51.9481	n.a.
CORO1B	2.19189	9.40031	285.927	1.65419e-55	2.13852e-53	79.2208	n.a.
CD53	2.23233	9.70903	242.632	1.60653e-54	2.0434e-52	93.5065	surface
ARHGDIB	1.2744	11.2552	240.54	4.55901e-54	5.70672e-52	98.7013	n.a.
HES4	2.6299	9.24276	2465.89	9.588e-54	1.18142e-51	44.1558	n.a.
ENSECAG00000019052	2.65369	9.46444	288.825	4.67831e-52	5.67587e-50	51.9481	n.a.
ENSECAG00000036967	1.80697	9.25992	2377.69	6.70456e-52	8.01094e-50	35.0649	n.a.
TPK1	2.62836	9.26221	770.036	2.47931e-50	2.91818e-48	41.5584	n.a.
eca-mir-1892	2.42305	9.47989	222.122	4.45546e-50	5.16702e-48	75.3247	n.a.
DUSP5	2.19272	9.26698	1001.15	8.97886e-50	1.02619e-47	38.961	n.a.
FABP5	2.78195	9.52638	247.972	8.68138e-49	9.78019e-47	50.6494	n.a.
MYO1G	2.39624	9.61342	215.64	1.13201e-48	1.25733e-46	83.1169	n.a.
MS4A7	2.31142	9.31281	1114.51	3.91057e-46	4.1674e-44	57.1429	n.a.
BIN1	2.51433	9.38201	382.031	6.00346e-46	6.31244e-44	50.6494	n.a.
TXNIP	1.79219	10.2045	202.779	6.96521e-46	7.22732e-44	97.4026	n.a.
EVL	2.57812	9.72534	202.224	9.19373e-46	9.41581e-44	61.039	n.a.
WARS	2.35637	9.82978	202.131	9.62677e-46	9.73291e-44	80.5195	n.a.
S100A4	1.84678	11.2922	201.694	1.19762e-45	1.1955e-43	92.2078	n.a.
TIE1	2.54109	9.23638	3774.17	1.23798e-45	1.22034e-43	37.6623	surface
ENSECAG00000040634	2.3717	9.95564	195.484	2.66627e-44	2.59583e-42	74.026	n.a.
SAMD9L	1.9584	9.42161	191.868	1.52989e-42	1.45358e-40	67.5325	n.a.
Eqca-2	1.139	11.477	186.247	2.69736e-42	2.53231e-40	96.1039	n.a.
UBC	1.30747	11.2495	182.173	2.06874e-41	1.91931e-39	93.5065	n.a.
ENSECAG00000004433	2.33963	9.24815	1303.39	7.09527e-41	6.5062e-39	35.0649	n.a.
NMI	2.03049	9.41492	202.969	3.38598e-40	3.0343e-38	81.8182	n.a.
SAMSN1	2.178	9.36924	232.987	3.74073e-40	3.31454e-38	51.9481	n.a.
ILT11A	2.03092	9.26212	1377.7	6.10182e-40	5.34655e-38	53.2468	n.a.
RAP1B	2.02922	9.59007	174.926	7.7626e-40	6.72702e-38	88.3117	n.a.
ISG15	2.29166	9.31931	286.7	1.55288e-39	1.33109e-37	48.0519	n.a.
CTNNAL1	2.46519	9.2496	1241.98	2.45601e-39	2.08259e-37	41.5584	n.a.
ETS2	2.53207	9.24755	1297.21	1.2661e-38	1.06218e-36	46.7532	n.a.
TBC1D8	2.39581	9.26844	445.573	1.45397e-38	1.20695e-36	54.5455	n.a.
CYSTM1	1.35183	9.38282	168.431	2.00171e-38	1.64432e-36	85.7143	n.a.
MSN	1.88318	9.61231	168.143	2.31262e-38	1.88014e-36	85.7143	n.a.
ENSECAG00000030777	1.75143	9.37731	689.366	3.75157e-38	3.01887e-36	61.039	n.a.
SLC7A7	1.95083	9.40462	166.479	5.31843e-38	4.23648e-36	76.6234	n.a.
MHCB3	2.08981	10.2652	164.999	1.1156e-37	8.79765e-36	88.3117	n.a.
GUCY1B1	2.33262	9.24118	1389.36	3.29594e-37	2.57345e-35	32.4675	n.a.
SRGN	1.20204	10.4845	159.303	1.93279e-36	1.4798e-34	100	n.a.
APP	1.99029	9.24868	1318.22	2.31295e-36	1.75384e-34	41.5584	surface
GPR31	2.12682	9.23889	1269.8	4.87294e-36	3.65981e-34	27.2727	surface
UBD	2.45471	9.98061	155.484	1.30913e-35	9.64839e-34	64.9351	n.a.
SLC44A2	2.15712	9.42987	181.989	3.90027e-35	2.8218e-33	49.3506	surface
ST6GALNAC2	2.03512	9.27831	401.333	4.26264e-34	3.00135e-32	48.0519	n.a.
ENSECAG00000009285	2.16295	9.2377	1404.69	9.83835e-34	6.80572e-32	36.3636	n.a.
SPI1	1.06171	9.66179	191.927	3.16058e-33	2.16733e-31	96.1039	n.a.
CSK	2.19221	9.38899	177.722	3.55933e-33	2.41973e-31	68.8312	n.a.
DUSP12	2.35236	9.34887	218.203	1.59059e-32	1.07209e-30	38.961	n.a.
CYP4F22	2.15247	9.23776	2399.38	7.35919e-32	4.83621e-30	31.1688	n.a.
AK3	2.07	9.40141	160.495	2.51298e-31	1.6378e-29	68.8312	n.a.
SDC3	2.1034	9.2391	2379.71	9.69367e-31	6.21498e-29	25.974	n.a.
COX17	1.4172	10.369	132.864	1.10143e-30	7.00477e-29	97.4026	n.a.
ENSECAG00000036100	1.18068	9.30205	912.542	2.04677e-30	1.29127e-28	36.3636	n.a.
UCP2	1.29258	9.9052	131.065	2.71687e-30	1.70042e-28	96.1039	n.a.
CYTIP	1.77856	9.61113	131.015	2.78593e-30	1.72991e-28	79.2208	n.a.
ADGRE5	1.74999	9.57906	130.026	4.57653e-30	2.7762e-28	76.6234	n.a.
LAMP1	1.29916	9.66925	129.61	5.63779e-30	3.39386e-28	85.7143	surface
CYBA	1.06352	10.5087	126.915	2.18095e-29	1.30296e-27	100	n.a.
ENSECAG00000016543	2.04101	9.81245	124.894	6.0184e-29	3.5685e-27	72.7273	n.a.
RF01956	1.89405	9.2926	323.978	9.5776e-29	5.63649e-27	75.3247	n.a.
LYN	1.6554	9.3216	222.871	3.20284e-28	1.87093e-26	66.2338	surface
ENSECAG00000012830	2.04414	9.26296	605.683	3.57092e-28	2.07061e-26	29.8701	n.a.
HCLS1	1.72552	9.4497	120.614	5.16258e-28	2.97169e-26	68.8312	n.a.
MAP7D3	1.89742	9.40996	125.363	8.8926e-28	5.08167e-26	55.8442	n.a.
RHOF	1.96711	9.4402	139.606	1.31939e-27	7.48542e-26	41.5584	n.a.
DHRS3	1.85561	9.31112	289.262	2.14365e-27	1.19892e-25	61.039	n.a.
PLD4	1.69061	9.33591	278.059	2.86084e-27	1.58877e-25	75.3247	n.a.
DOK2	1.89061	9.34228	221.489	4.88293e-27	2.69278e-25	45.4545	n.a.
RGS10	1.76478	9.59031	116.102	4.98769e-27	2.73145e-25	55.8442	n.a.
MRPS6	1.97774	9.47456	122.702	7.79397e-27	4.23884e-25	64.9351	n.a.
NAP1L1	1.54033	10.092	115.165	7.97967e-27	4.31011e-25	87.013	n.a.
ENSECAG00000033029	1.68327	9.26193	370.742	8.79334e-27	4.7173e-25	49.3506	n.a.
ENSECAG00000031569	1.43917	11.1936	114.247	1.26588e-26	6.69982e-25	96.1039	n.a.
PTPRC	1.30055	10.6475	112.377	3.24053e-26	1.70365e-24	89.6104	surface
RASA3	1.99311	9.57508	111.859	4.20393e-26	2.19551e-24	50.6494	n.a.
DUSP1	1.11283	9.37559	111.395	5.31035e-26	2.75509e-24	68.8312	n.a.
RF00163	2.03283	9.42176	138.944	6.85051e-26	3.53092e-24	44.1558	n.a.
ABCG2	1.96513	9.26204	481.114	9.16284e-26	4.69209e-24	35.0649	surface
IFIT2	1.42517	9.30608	270.364	1.34982e-25	6.86756e-24	54.5455	n.a.
WIPF1	1.84961	9.50885	108.21	2.6342e-25	1.33162e-23	58.4416	n.a.
PLEKHO2	1.8012	9.30413	189.566	5.05473e-25	2.53896e-23	54.5455	n.a.
UGCG	1.76705	9.31147	189.833	1.12192e-24	5.59968e-23	35.0649	n.a.
DBI	1.51018	9.67298	102.443	4.79466e-24	2.3517e-22	87.013	n.a.
GIMAP7	1.63104	10.5132	102.441	4.80121e-24	2.3517e-22	64.9351	n.a.
ENSECAG00000039428	1.04595	11.0472	101.944	6.16312e-24	3.00015e-22	100	n.a.
LRRFIP1	1.47629	9.80628	100.34	1.38195e-23	6.6859e-22	90.9091	n.a.
ENSECAG00000028581	1.94185	9.2649	427.338	2.34367e-23	1.12696e-21	42.8571	n.a.
TBC1D9	1.79916	9.24573	936.062	4.1645e-23	1.97839e-21	36.3636	n.a.
DRA	1.04992	11.7419	97.73	5.14361e-23	2.42889e-21	100	n.a.
ENSECAG00000033034	1.65789	9.27725	649.451	6.75922e-23	3.17281e-21	41.5584	n.a.
ITM2C	1.69313	9.59936	96.828	8.10125e-23	3.78027e-21	49.3506	surface
NRN1	1.90476	9.27072	460.486	1.01211e-22	4.66756e-21	38.961	surface
ENSECAG00000031156	1.60089	9.34033	303.932	1.19128e-22	5.4619e-21	49.3506	n.a.
ENSECAG00000007681	1.58281	9.66031	100.637	1.55484e-22	7.04681e-21	55.8442	n.a.
ENSECAG00000035431	1.34635	9.32299	447.092	2.83433e-22	1.27723e-20	66.2338	n.a.
SIVA1	1.65225	9.56774	93.7845	3.75314e-22	1.66277e-20	75.3247	n.a.
ENSECAG00000040532	1.9386	9.30289	211.721	1.25932e-21	5.54806e-20	40.2597	n.a.
TIFA	1.95823	10.0295	91.1759	1.39741e-21	6.12221e-20	63.6364	n.a.
DRAM2	1.87376	9.40199	117.493	1.64904e-21	7.18471e-20	46.7532	n.a.
TMC6	1.91414	9.40274	118.29	5.88014e-21	2.50653e-19	32.4675	n.a.
ZYX	1.30953	9.43661	87.6902	8.10135e-21	3.41643e-19	83.1169	n.a.
LAP3	1.69695	9.44032	104.644	1.85108e-20	7.76467e-19	59.7403	n.a.
INPP5F	1.96421	9.25489	478.557	2.78817e-20	1.15724e-18	27.2727	n.a.
DRB	1.08309	11.2053	81.0098	2.35748e-19	9.5339e-18	97.4026	n.a.
Eqca-DQB1	1.1523	10.9251	80.939	2.44323e-19	9.83028e-18	97.4026	n.a.
STARD7	1.89976	9.30386	190.539	2.4754e-19	9.90913e-18	44.1558	n.a.
ENSECAG00000019430	1.79685	9.33235	151.829	2.64106e-19	1.0466e-17	45.4545	n.a.
SLAMF7	1.58205	9.28453	274.582	3.44718e-19	1.35922e-17	40.2597	surface
ENSECAG00000020991	1.61584	9.26806	366.104	3.50601e-19	1.37554e-17	38.961	n.a.
KLF4	1.68831	9.25946	695.536	3.56284e-19	1.39092e-17	35.0649	n.a.
ATF3	1.79309	9.23838	1181	6.0369e-19	2.34517e-17	27.2727	n.a.
CYTH4	1.68487	9.26287	256.729	1.0714e-18	4.1015e-17	48.0519	n.a.
KIF22	1.791	9.25452	446.729	1.41509e-18	5.39103e-17	28.5714	n.a.
SAT1	1.00322	9.72712	76.9138	1.86567e-18	7.07341e-17	96.1039	n.a.
PRDX1	1.53256	9.88573	76.3286	2.50744e-18	9.41602e-17	72.7273	n.a.
SEPT9	1.53391	9.76937	76.203	2.67178e-18	9.98563e-17	67.5325	n.a.
PAM	1.82547	9.24527	620.922	2.79082e-18	1.03813e-16	27.2727	surface
TIMP1	1.39682	9.33328	219.108	3.41024e-18	1.26259e-16	33.7662	n.a.
BIN2	1.29244	9.7163	75.5979	3.62736e-18	1.3367e-16	89.6104	n.a.
ENSECAG00000036034	1.20608	9.82692	75.2205	4.38952e-18	1.5952e-16	92.2078	n.a.
ENSECAG00000027864	1.3305	9.26307	534.355	8.7398e-18	3.14712e-16	33.7662	n.a.
ENSECAG00000039324	1.10795	10.3687	73.129	1.26349e-17	4.52903e-16	94.8052	n.a.
CXCL16	1.67077	9.30532	142.732	1.44866e-17	5.16928e-16	37.6623	surface
CORO1A	1.1247	10.2474	70.9559	3.79184e-17	1.34696e-15	83.1169	n.a.
ASCL4	1.61081	9.26895	519.173	5.83588e-17	2.06376e-15	41.5584	n.a.
ACP5	1.61141	9.79924	70.0896	5.8772e-17	2.06909e-15	54.5455	n.a.
ENSECAG00000029716	1.32162	9.87713	70.6284	7.4563e-17	2.60179e-15	63.6364	n.a.
ENSECAG00000032131	1.55974	9.34941	98.514	7.66288e-17	2.66209e-15	49.3506	n.a.
NEDD9	1.75567	9.29113	193.39	8.34839e-17	2.88752e-15	29.8701	n.a.
C20H6orf62	1.36083	9.39364	77.5008	8.97534e-17	3.09081e-15	63.6364	n.a.
KLF2	1.48785	9.40817	74.1812	1.47118e-16	5.04422e-15	49.3506	n.a.
ENSECAG00000009162	1.02305	10.4732	67.8465	1.82869e-16	6.24288e-15	93.5065	n.a.
SQSTM1	1.51254	9.45598	67.7442	1.9259e-16	6.54642e-15	50.6494	n.a.
JUP	1.67768	9.25098	502.627	4.87424e-16	1.6083e-14	25.974	n.a.
TUBA4A	1.34551	9.54788	65.6177	5.6523e-16	1.85725e-14	48.0519	n.a.
P2RY2	1.58941	9.2603	497.402	7.08258e-16	2.30798e-14	31.1688	surface
EMP3	1.38134	10.126	64.7663	8.70005e-16	2.8234e-14	71.4286	surface
IFIT3	1.39653	9.27478	207.697	1.33249e-15	4.28898e-14	29.8701	n.a.
ENSECAG00000034339	1.29021	10.1882	63.7575	1.4503e-15	4.64921e-14	74.026	n.a.
EGLN3	1.39535	9.32493	195.173	2.1422e-15	6.81184e-14	61.039	n.a.
NR1H3	1.66497	9.24399	871.473	3.27256e-15	1.03644e-13	25.974	n.a.
TUBA1A	1.43732	10.0912	61.8994	3.71907e-15	1.17314e-13	58.4416	n.a.
NDUFA12	1.52502	9.46724	68.83	4.94079e-15	1.55231e-13	50.6494	n.a.
PKIB	1.10211	9.27591	408.369	1.34428e-14	4.19011e-13	28.5714	n.a.
STK10	1.34402	9.39204	67.6323	1.53781e-14	4.77447e-13	59.7403	n.a.
XAF1	1.5577	9.28179	158.781	1.75419e-14	5.40334e-13	25.974	n.a.
ENSECAG00000040180	1.21574	9.7881	58.8333	1.76091e-14	5.40334e-13	63.6364	n.a.
RF00411	1.37313	9.45188	58.4441	2.14541e-14	6.55763e-13	45.4545	n.a.
RPS6KA1	1.45887	9.40187	74.9202	2.91955e-14	8.8894e-13	57.1429	n.a.
PLEKHO1	1.41518	9.31562	157.445	3.27402e-14	9.93034e-13	46.7532	n.a.
ENSECAG00000009794	1.41299	9.33975	81.2009	3.47574e-14	1.05018e-12	49.3506	n.a.
HYPK	1.47348	9.46276	63.3784	3.51054e-14	1.05445e-12	59.7403	n.a.
CHD9	1.35917	9.42622	64.6316	4.38953e-14	1.31121e-12	59.7403	n.a.
BSG	1.20701	9.67572	56.9782	4.51466e-14	1.33845e-12	66.2338	surface
ENSECAG00000000775	1.21492	9.46209	73.226	5.50178e-14	1.6129e-12	66.2338	n.a.
ARL6IP1	1.32947	9.55216	56.4419	5.92767e-14	1.73132e-12	66.2338	n.a.
JUNB	1.13373	9.53954	56.1194	6.9823e-14	2.03182e-12	80.5195	n.a.
DIPK2A	1.20632	9.25855	294.557	8.17781e-14	2.37096e-12	32.4675	n.a.
DQB	1.06296	10.0112	54.5329	1.56302e-13	4.48217e-12	81.8182	n.a.
TBXAS1	1.21939	9.2862	463.338	1.59063e-13	4.54481e-12	44.1558	n.a.
PAQR4	1.42636	9.29418	142.322	1.94904e-13	5.54878e-12	25.974	n.a.
HPRT1	1.19847	9.50765	53.3738	2.81687e-13	7.96195e-12	58.4416	n.a.
ENSECAG00000011858	1.33777	9.58869	53.1453	3.16371e-13	8.91035e-12	62.3377	n.a.
GIMAP6	1.27335	9.75749	52.8487	3.67852e-13	1.03234e-11	67.5325	n.a.
NAAA	1.20571	9.58184	52.774	3.82102e-13	1.06853e-11	59.7403	n.a.
NDE1	1.48549	9.27962	147.766	5.1803e-13	1.43844e-11	33.7662	n.a.
PNRC1	1.164	9.95752	51.8545	6.09841e-13	1.68744e-11	81.8182	n.a.
MEF2A	1.45212	9.30202	108.276	6.29079e-13	1.73459e-11	29.8701	n.a.
CHMP4B	1.21731	9.45179	51.4163	7.62076e-13	2.08671e-11	66.2338	n.a.
PTP4A2	1.22475	9.74594	50.4964	1.21686e-12	3.29765e-11	74.026	n.a.
CD48	1.00969	9.99411	50.4224	1.26357e-12	3.4125e-11	87.013	surface
ITGA4	1.3034	9.46502	54.7847	1.59648e-12	4.23901e-11	51.9481	surface
TMEM14C	1.12335	9.66742	49.8315	1.7068e-12	4.5016e-11	77.9221	n.a.
CYTH1	1.3806	9.37653	63.2125	1.79788e-12	4.72602e-11	38.961	n.a.
TLR7	1.28263	9.26546	297.975	1.82516e-12	4.76597e-11	35.0649	surface
KCNE3	1.25066	9.29855	362.922	2.5808e-12	6.65104e-11	41.5584	n.a.
ITGB1	1.38952	9.53094	48.665	3.09082e-12	7.91371e-11	38.961	surface
ARRB2	1.16329	9.46619	50.9303	3.88357e-12	9.84752e-11	50.6494	n.a.
LMO2	1.33948	9.31225	153.443	4.40075e-12	1.10523e-10	29.8701	n.a.
FCGRT	1.16516	9.33719	106.431	4.75058e-12	1.1893e-10	45.4545	surface
FYN	1.46068	9.42348	66.717	4.99805e-12	1.24336e-10	32.4675	n.a.
C9orf116	1.31337	9.30105	130.871	5.42186e-12	1.34455e-10	31.1688	n.a.
APRT	1.2242	9.68591	46.2879	1.03751e-11	2.53307e-10	68.8312	n.a.
PSMB10	1.18452	9.77814	45.7203	1.38566e-11	3.36225e-10	70.1299	n.a.
ENSECAG00000038583	1.40102	9.33869	81.1365	1.68072e-11	4.05326e-10	33.7662	n.a.
PYCARD	1.18378	9.48904	65.9729	1.81052e-11	4.33254e-10	64.9351	n.a.
LUZP6	1.20926	9.43178	49.1396	1.98641e-11	4.71831e-10	51.9481	n.a.
ENSECAG00000034395	1.32595	9.28767	160.576	2.02915e-11	4.80538e-10	28.5714	n.a.
MAP3K1	1.41179	9.39605	57.5088	2.10258e-11	4.96436e-10	32.4675	n.a.
MAGOH	1.40791	9.48027	50.0174	2.29249e-11	5.39658e-10	51.9481	n.a.
ZNHIT1	1.26374	9.42524	52.3946	2.58157e-11	6.05902e-10	48.0519	n.a.
SH2D3C	1.31272	9.29159	94.0357	3.13249e-11	7.3302e-10	27.2727	n.a.
MYD88	1.179	9.3632	55.5676	3.73538e-11	8.68945e-10	53.2468	n.a.
MRPL35	1.52365	9.31672	87.5982	5.00095e-11	1.15652e-09	36.3636	n.a.
PYCR1	1.18802	9.48438	46.3481	5.29626e-11	1.22124e-09	66.2338	n.a.
ITGAL	1.20983	9.4047	52.9979	6.6799e-11	1.53579e-09	45.4545	surface
ECHDC2	1.26884	9.30636	88.6866	7.42445e-11	1.6873e-09	41.5584	n.a.
SNAP23	1.43291	9.31376	85.016	8.16772e-11	1.85088e-09	33.7662	n.a.
ENSECAG00000038252	1.41094	9.39703	64.4756	8.34567e-11	1.88579e-09	31.1688	n.a.
UPF2	1.42766	9.33903	71.4676	1.06582e-10	2.39461e-09	33.7662	n.a.
PNKD	1.17448	9.30037	90.4547	1.11163e-10	2.49043e-09	31.1688	n.a.
MYOF	1.18699	9.24704	325.332	1.39764e-10	3.1135e-09	25.974	surface
ENSECAG00000019309	1.04937	9.39907	72.4521	1.97608e-10	4.32871e-09	32.4675	n.a.
CYFIP1	1.10707	9.25057	426.149	1.98836e-10	4.34354e-09	25.974	n.a.
ACAA1	1.3975	9.27838	116.627	2.27288e-10	4.92754e-09	32.4675	n.a.
NDUFS5	1.14893	9.64234	40.2394	2.27444e-10	4.92754e-09	74.026	n.a.
RALB	1.16207	9.31348	66.998	2.42383e-10	5.2368e-09	41.5584	n.a.
ENSECAG00000006071	1.30932	9.60946	39.7681	2.89421e-10	6.21901e-09	48.0519	n.a.
PTBP3	1.33713	9.40011	55.0067	2.91698e-10	6.25089e-09	51.9481	n.a.
SLC3A2	1.39692	9.35652	63.5194	3.25428e-10	6.93601e-09	37.6623	surface
DBNL	1.04069	9.44478	46.1813	3.90169e-10	8.27116e-09	75.3247	n.a.
ENSECAG00000007663	1.16638	9.73396	47.4024	5.44023e-10	1.13797e-08	37.6623	n.a.
PDK1	1.29483	9.26282	280.685	5.98901e-10	1.24616e-08	27.2727	n.a.
GNA15	1.2346	9.31218	68.3887	6.96225e-10	1.44485e-08	42.8571	n.a.
RF01957	1.11221	9.24567	361.462	7.19986e-10	1.49024e-08	29.8701	n.a.
TTC9C	1.23887	9.34448	50.2631	7.88663e-10	1.62386e-08	33.7662	n.a.
PEBP1	1.06924	9.6042	37.6136	8.71743e-10	1.78505e-08	62.3377	n.a.
CEPT1	1.38802	9.31036	76.4037	9.51364e-10	1.93362e-08	28.5714	n.a.
TK2	1.34612	9.30749	86.1482	1.17492e-09	2.37576e-08	25.974	n.a.
KIAA0513	1.00823	9.26739	157.581	1.18785e-09	2.39575e-08	31.1688	n.a.
OSTC	1.11555	9.56628	36.8149	1.3124e-09	2.63349e-08	64.9351	n.a.
MIF4GD	1.21517	9.37126	46.0869	1.32237e-09	2.64675e-08	35.0649	n.a.
ENSECAG00000037215	1.20398	9.37411	50.8507	1.67539e-09	3.328e-08	45.4545	n.a.
YWHAH	1.0633	9.59516	35.9617	2.03222e-09	3.96685e-08	58.4416	n.a.
ACSL4	1.27383	9.28331	103.088	2.69288e-09	5.2177e-08	27.2727	n.a.
eca-mir-9051	1.28627	9.28539	101.884	2.83401e-09	5.4777e-08	35.0649	n.a.
OSBPL8	1.10577	9.33401	45.8943	2.92135e-09	5.6327e-08	38.961	n.a.
DNAJC8	1.22262	9.56638	35.0834	3.18864e-09	6.13308e-08	50.6494	n.a.
MEF2C	1.07514	9.42049	102.751	3.56624e-09	6.82606e-08	49.3506	n.a.
NTAN1	1.13873	9.41199	38.7229	4.14221e-09	7.83345e-08	42.8571	n.a.
BLVRA	1.22162	9.28818	104.634	4.83984e-09	9.06579e-08	28.5714	n.a.
MPP1	1.32778	9.36121	64.5074	5.73049e-09	1.05586e-07	36.3636	n.a.
CMTM3	1.10457	9.49685	37.4412	6.76591e-09	1.24084e-07	33.7662	n.a.
REL	1.21508	9.31665	60.0134	7.05253e-09	1.2904e-07	29.8701	n.a.
AKIRIN2	1.13475	9.42687	37.3274	7.71e-09	1.40418e-07	45.4545	n.a.
ENSA	1.07249	9.67101	33.1585	8.566e-09	1.55452e-07	63.6364	n.a.
CHCHD7	1.15875	9.41353	41.3727	1.17171e-08	2.09526e-07	36.3636	n.a.
RARA	1.0573	9.31624	52.4451	1.17476e-08	2.09595e-07	50.6494	n.a.
PHF20	1.14384	9.30199	57.5442	1.3882e-08	2.46562e-07	27.2727	n.a.
NET1	1.15773	9.27005	121.945	1.45029e-08	2.57011e-07	37.6623	n.a.
EIF4E1B	1.30843	9.25606	275.574	1.61714e-08	2.85297e-07	37.6623	n.a.
ENSECAG00000037904	1.16553	9.48203	34.6833	1.6425e-08	2.89125e-07	35.0649	n.a.
PTGER4	1.12421	9.34759	51.1479	1.65439e-08	2.90569e-07	27.2727	surface
NDUFS2	1.01689	9.51948	33.2995	1.6668e-08	2.92097e-07	54.5455	n.a.
MIER1	1.15802	9.39385	37.9466	2.36085e-08	4.10081e-07	37.6623	n.a.
ENSECAG00000019274	1.02558	9.41541	32.8137	2.49939e-08	4.32241e-07	49.3506	n.a.
FAM89B	1.33022	9.3314	70.044	2.58335e-08	4.44809e-07	31.1688	n.a.
ARHGAP15	1.12012	9.67668	30.897	2.74089e-08	4.70908e-07	49.3506	n.a.
SDHC	1.14673	9.43847	37.6579	2.76482e-08	4.73986e-07	51.9481	n.a.
LMAN2	1.03848	9.48123	30.6994	3.03444e-08	5.1908e-07	50.6494	surface
UMAD1	1.27036	9.3877	46.6215	3.10126e-08	5.29362e-07	33.7662	n.a.
ACSL5	1.14116	9.41506	37.9519	3.17624e-08	5.4099e-07	41.5584	n.a.
ARHGEF1	1.21178	9.4652	34.6016	3.21606e-08	5.46591e-07	35.0649	n.a.
GARS	1.22122	9.37973	44.4266	3.33836e-08	5.66157e-07	36.3636	n.a.
LGALS3BP	1.09258	9.42042	37.6097	3.93596e-08	6.61812e-07	38.961	n.a.
MRTFA	1.20346	9.29723	66.9533	5.46102e-08	9.06644e-07	27.2727	n.a.
MCUB	1.19608	9.30938	74.097	5.64078e-08	9.34521e-07	31.1688	n.a.
POMP	1.048	9.54391	31.2134	5.7039e-08	9.42998e-07	66.2338	n.a.
FUT8	1.22977	9.34248	53.0264	5.95489e-08	9.82432e-07	28.5714	n.a.
VAMP5	1.00566	9.60464	29.2007	6.56861e-08	1.07247e-06	54.5455	n.a.
SNRPG	1.07522	9.55897	32.6952	6.62867e-08	1.08003e-06	54.5455	n.a.
SUN2	1.22404	9.53594	29.7655	6.79585e-08	1.10499e-06	32.4675	n.a.
IER5	1.13438	9.2564	140.034	7.41238e-08	1.20029e-06	25.974	n.a.
FUCA1	1.04037	9.36777	36.6602	7.64978e-08	1.23366e-06	29.8701	n.a.
MACF1	1.0949	9.39025	34.8226	7.66598e-08	1.23375e-06	29.8701	n.a.
RAP2B	1.21303	9.32258	57.1075	1.45824e-07	2.27717e-06	28.5714	n.a.
ENSECAG00000002652	1.20755	9.28843	82.6234	1.48211e-07	2.30532e-06	29.8701	n.a.
SARNP	1.04502	9.46996	27.6057	1.49618e-07	2.32261e-06	40.2597	n.a.
SYNGR2	1.14921	9.3319	74.3908	1.75601e-07	2.71527e-06	41.5584	n.a.
UBE2E2	1.09168	9.29436	57.759	2.15122e-07	3.29408e-06	32.4675	n.a.
CHMP5	1.07252	9.37113	33.1327	2.42643e-07	3.68686e-06	32.4675	n.a.
TRAF3IP3	1.15148	9.801	26.2009	3.09326e-07	4.66011e-06	36.3636	n.a.
CCDC12	1.02193	9.37268	35.1056	3.71439e-07	5.54767e-06	41.5584	n.a.
VAMP4	1.17286	9.29154	72.6805	4.21635e-07	6.2383e-06	28.5714	n.a.
SH3KBP1	1.09573	9.44658	30.6863	4.44811e-07	6.53217e-06	33.7662	n.a.
SNU13	1.01589	9.60074	25.506	4.47209e-07	6.55518e-06	42.8571	n.a.
SFXN3	1.16595	9.33383	52.2899	4.58306e-07	6.70538e-06	29.8701	n.a.
MAP3K8	1.00918	9.32259	59.702	5.02461e-07	7.27048e-06	33.7662	n.a.
ZBTB7A	1.1048	9.30399	50.1357	7.26091e-07	1.03357e-05	32.4675	n.a.
LRPAP1	1.09738	9.39144	34.0488	8.77666e-07	1.23676e-05	32.4675	n.a.
GNAQ	1.17227	9.26997	114.815	8.78245e-07	1.23676e-05	27.2727	n.a.
IL10RA	1.08675	9.31896	54.6258	9.05896e-07	1.2689e-05	41.5584	surface
EQMHCC1	1.0044	9.64589	23.7874	1.08062e-06	1.50101e-05	42.8571	n.a.
UQCRC2	1.13277	9.36914	39.3232	1.12721e-06	1.56224e-05	31.1688	n.a.
MRPS14	1.12428	9.36699	38.5716	1.5058e-06	2.05801e-05	33.7662	n.a.
MPHOSPH8	1.03246	9.46823	24.5163	2.00635e-06	2.72324e-05	36.3636	n.a.
SERINC1	1.05781	9.3567	34.6786	2.45025e-06	3.26949e-05	36.3636	surface
PDHB	1.10915	9.37661	34.4697	2.66619e-06	3.51598e-05	27.2727	n.a.
RASGRP2	1.00494	9.46427	25.2938	3.29325e-06	4.2505e-05	36.3636	n.a.
PSMA6	1.02549	9.45444	28.0421	4.32402e-06	5.45587e-05	46.7532	n.a.
TSR2	1.04182	9.38638	31.1982	5.64752e-06	7.0136e-05	29.8701	n.a.
PFDN6	1.15557	9.35795	37.6913	6.84112e-06	8.32548e-05	25.974	n.a.
DNAJC2	1.0286	9.41229	28.5446	7.12473e-06	8.61701e-05	29.8701	n.a.
DNASE1L1	1.074	9.28393	58.1919	8.3784e-06	9.95061e-05	29.8701	n.a.
UBE2N	1.01204	9.52005	24.3112	9.40231e-06	0.000110443	36.3636	n.a.
SSNA1	1.05208	9.33985	37.2934	1.11375e-05	0.000128783	25.974	n.a.
VTA1	1.05419	9.32042	40.0515	1.70447e-05	0.000189584	27.2727	n.a.

## Sheet: Monocyte&DC Cluster 29
genes	logFC	logCPM	F	PValue	FDR	Percent expressed	Surfacome.Label
S100A8	5.76583	9.37655	4777.69	0	0	48.5714	n.a.
S100A12	5.41792	10.3089	5011.46	0	0	42.8571	n.a.
ENSECAG00000010117	4.9266	9.501	3327.23	0	0	65.7143	n.a.
ENSECAG00000030548	6.13365	9.26471	5095.44	1.94595e-292	3.83643e-289	40	n.a.
C1H15orf48	4.51016	9.69292	1553.49	1.20606e-277	1.9022e-274	100	n.a.
ENSECAG00000039739	7.57906	9.24958	8791.52	1.22703e-252	1.61272e-249	100	n.a.
ENSECAG00000032321	7.88238	9.24722	4082.34	6.90022e-217	7.77359e-214	94.2857	n.a.
ENSECAG00000039383	4.94324	9.26863	8996.34	1.94541e-200	1.91769e-197	25.7143	n.a.
S100P	3.49855	9.82051	2334.96	2.52549e-199	2.21289e-196	100	n.a.
RGS2	4.3466	9.28348	1978.93	3.22679e-129	2.54465e-126	94.2857	n.a.
TSPO	3.37778	9.73227	604.051	1.77193e-121	1.27031e-118	100	n.a.
LYZ	2.32368	11.7488	480.893	7.18069e-106	4.04478e-103	80	n.a.
DUSP1	3.30487	9.37559	462.181	5.98666e-94	3.14739e-91	74.2857	n.a.
ENSECAG00000036100	4.08609	9.30205	2373.04	4.3344e-90	2.13632e-87	77.1429	n.a.
ENSECAG00000016948	2.16455	11.3162	387.358	9.16467e-86	4.25133e-83	100	n.a.
IFIT2	3.79475	9.30608	911.994	1.57307e-82	6.8918e-80	62.8571	n.a.
IDO1	4.89063	9.57828	450.597	2.17308e-81	9.01944e-79	54.2857	n.a.
ENSECAG00000019932	3.87829	9.33152	658.62	1.4056e-80	5.54229e-78	85.7143	n.a.
G0S2	4.10726	9.23749	2716.07	1.08067e-72	3.27774e-70	42.8571	n.a.
ENSECAG00000030745	1.93149	11.5021	311.762	1.8199e-69	4.94888e-67	100	n.a.
PADI4	4.05345	9.25532	2705.01	2.44519e-68	6.42758e-66	77.1429	n.a.
ENSECAG00000033029	3.78536	9.26193	923.372	1.39706e-62	3.24036e-60	45.7143	n.a.
HCAR1	4.88021	9.23897	3129.28	1.64635e-58	3.32901e-56	65.7143	surface
ENSECAG00000036967	3.8797	9.25992	1754.4	2.42332e-58	4.77757e-56	85.7143	n.a.
ENSECAG00000029928	3.23041	9.2723	2721.72	1.27559e-53	1.9724e-51	42.8571	n.a.
FOS	3.12864	9.31559	626.226	5.00732e-51	6.58128e-49	54.2857	n.a.
ENSECAG00000030271	3.02474	9.35987	382.999	3.34421e-49	4.1207e-47	80	n.a.
HIST1H1C	3.78064	9.25752	887.335	7.26962e-47	8.55645e-45	34.2857	n.a.
SERPINB1	3.01971	9.45075	285.161	1.25852e-46	1.39784e-44	54.2857	n.a.
SRGN	2.0103	10.4845	205.066	2.22255e-46	2.43431e-44	97.1429	n.a.
ILT11B	3.62122	9.26984	1398.4	2.26309e-45	2.44476e-43	68.5714	n.a.
LST1	2.98927	9.32898	428.902	1.52777e-43	1.6064e-41	77.1429	n.a.
ENSECAG00000020136	2.82364	9.70141	199.948	9.32465e-43	9.30812e-41	71.4286	n.a.
HMGB2	3.08199	10.129	185.796	3.37996e-42	3.33179e-40	74.2857	n.a.
MMP8	4.78023	9.23818	1949.27	4.45132e-42	4.28087e-40	54.2857	n.a.
VNN2	3.27392	9.27607	808.813	7.73474e-42	7.09258e-40	71.4286	surface
ENSECAG00000035094	3.13203	9.28627	627.16	4.41301e-40	3.95466e-38	68.5714	n.a.
eca-mir-223	3.24349	9.27775	961.818	4.21664e-39	3.69472e-37	65.7143	n.a.
EHD1	3.46761	9.42593	208.887	8.34287e-39	7.15129e-37	60	n.a.
C5AR1	2.58074	9.34463	855.87	1.3512e-38	1.14576e-36	80	surface
SNX10	3.32067	9.27403	856.719	2.81873e-38	2.36474e-36	54.2857	n.a.
PGD	2.9089	9.34243	371.077	1.65358e-37	1.34434e-35	68.5714	n.a.
DGAT2	3.37443	9.25035	1134.46	5.60048e-37	4.41654e-35	54.2857	n.a.
MXD1	3.08875	9.34084	227.932	6.07305e-37	4.74179e-35	65.7143	n.a.
TREM1	2.4333	9.48521	956.954	1.19974e-35	9.01065e-34	74.2857	surface
VASP	3.20311	9.4309	186.208	8.92119e-34	6.33806e-32	71.4286	n.a.
THY1	3.55038	9.24165	1725	4.00911e-33	2.7492e-31	42.8571	surface
JAML	2.86348	9.29904	489.131	7.09789e-33	4.82534e-31	62.8571	n.a.
TALDO1	2.34162	9.90994	141.069	1.79686e-32	1.21112e-30	97.1429	n.a.
ARHGDIB	1.78135	11.2552	138.743	5.76932e-32	3.85567e-30	94.2857	n.a.
CEBPB	2.44487	9.40701	379.956	1.51367e-31	1.00309e-29	60	n.a.
RHOB	2.92924	9.28928	352.961	2.07722e-31	1.36508e-29	54.2857	n.a.
SOD2	2.95528	9.35275	195.302	5.69931e-30	3.59558e-28	57.1429	n.a.
IFIT3	3.23512	9.27478	450.706	6.65324e-30	4.16408e-28	34.2857	n.a.
GADD45A	2.59775	9.2896	443.152	2.19482e-29	1.36286e-27	65.7143	n.a.
GLIPR1	2.60125	9.88701	126.874	2.22619e-29	1.37154e-27	82.8571	surface
SLA	2.83129	9.36154	166.793	2.61759e-29	1.60018e-27	80	n.a.
ENSECAG00000000910	3.77923	9.7673	129.427	9.01796e-29	5.38755e-27	45.7143	n.a.
ACTB	1.51246	12.3012	122.234	2.28898e-28	1.35721e-26	100	n.a.
LGALS3	2.54575	9.52391	174.214	3.3139e-28	1.93581e-26	60	n.a.
ENSECAG00000031962	3.33201	9.24529	754.647	3.80375e-28	2.20562e-26	54.2857	n.a.
CDA	2.91832	9.25122	891.589	9.12139e-28	5.21241e-26	48.5714	n.a.
COTL1	1.861	10.5286	118.788	1.29192e-27	7.27719e-26	100	n.a.
ENSECAG00000006711	3.64214	9.238	1432.9	1.38508e-27	7.69205e-26	54.2857	n.a.
LIMD2	2.66337	10.1428	116.308	4.4926e-27	2.42662e-25	85.7143	n.a.
SERPINB10	2.4424	9.53451	577.11	7.4641e-27	3.97715e-25	40	n.a.
CD300LB	2.7017	9.26296	1019.48	4.74535e-26	2.42999e-24	48.5714	n.a.
ENSECAG00000031913	2.99734	9.24377	1157.33	5.02913e-26	2.55869e-24	45.7143	n.a.
TUBA4A	2.76988	9.54788	109.563	2.14642e-25	1.07813e-23	60	n.a.
GNG2	2.80465	9.48024	121.676	3.60007e-25	1.78554e-23	65.7143	n.a.
ALOX5AP	2.96346	9.26367	680.502	7.77863e-24	3.76333e-22	48.5714	n.a.
ARG2	2.75293	9.24543	1291.38	2.25249e-23	1.08312e-21	34.2857	n.a.
NPL	2.61747	9.27964	663.722	5.89572e-23	2.78405e-21	51.4286	n.a.
ENSECAG00000006595	2.72544	9.25984	656.163	1.62422e-22	7.62419e-21	48.5714	n.a.
RAC2	2.08108	10.5937	93.1966	5.04726e-22	2.35519e-20	82.8571	n.a.
ISG20	3.29563	9.32667	223.683	5.3606e-22	2.48669e-20	34.2857	n.a.
LITAF	2.87336	9.32446	253.671	1.35045e-21	6.19165e-20	51.4286	n.a.
ALPL	2.78627	9.24572	736.692	1.43719e-21	6.55128e-20	40	surface
ALDOA	1.80564	9.98996	91.105	1.44825e-21	6.56374e-20	94.2857	n.a.
RGS18	2.39449	9.31136	241.421	1.69615e-21	7.64334e-20	51.4286	n.a.
GLIPR2	2.35138	9.46997	139.164	5.9881e-21	2.63811e-19	62.8571	n.a.
NUDT4	2.68934	9.29906	216.249	1.27825e-20	5.53861e-19	57.1429	n.a.
UPP1	2.97387	9.23856	1302.47	1.51153e-20	6.47822e-19	40	n.a.
ENSECAG00000015500	2.5902	9.26011	772.268	3.15451e-20	1.33744e-18	40	n.a.
EMB	3.2491	9.38136	198.074	3.68417e-20	1.53985e-18	34.2857	surface
LTB4R	2.83717	9.2469	867.554	3.69048e-20	1.53985e-18	45.7143	surface
ENSECAG00000012199	2.36481	9.31543	258.432	4.3879e-20	1.80224e-18	57.1429	n.a.
SLC16A3	2.64804	9.35786	117.196	2.38988e-19	9.71473e-18	40	n.a.
ENSECAG00000037706	1.8128	10.3676	80.0762	3.77712e-19	1.52751e-17	85.7143	n.a.
ENSECAG00000033857	1.93215	9.33155	613.146	4.93333e-19	1.97484e-17	65.7143	n.a.
SAT1	1.65418	9.72712	82.9553	1.70493e-18	6.75633e-17	88.5714	n.a.
TMEM229B	2.7406	9.25406	411.599	2.78962e-18	1.09995e-16	34.2857	n.a.
ARPC2	1.44189	10.5906	69.9628	6.26664e-17	2.39897e-15	94.2857	n.a.
FTL	1.01281	11.1871	69.3687	8.46399e-17	3.20899e-15	97.1429	n.a.
CASP3	2.55318	9.25915	367.322	1.10221e-16	4.15888e-15	28.5714	n.a.
ENSECAG00000032032	2.69107	9.26557	372.676	1.14772e-16	4.30997e-15	34.2857	n.a.
ABTB1	2.48015	9.32006	129.461	1.36824e-16	5.11372e-15	57.1429	n.a.
PGK1	2.23953	9.48812	85.6123	2.29876e-16	8.47104e-15	65.7143	n.a.
NT5C3A	2.67189	9.30217	154.208	3.01314e-16	1.10519e-14	34.2857	n.a.
CCRL2	2.61659	9.25571	486.078	4.32505e-16	1.57177e-14	25.7143	surface
EVI2B	2.05538	9.52773	65.7791	5.20873e-16	1.88422e-14	80	surface
HCST	2.26108	9.59854	71.7341	1.39681e-15	5.00692e-14	54.2857	n.a.
ALOX5	2.51894	9.23808	1676.31	4.14448e-15	1.46562e-13	28.5714	n.a.
ENSECAG00000017324	2.33401	9.42282	76.4368	6.05334e-15	2.1311e-13	40	n.a.
SELL	2.01784	9.69036	59.934	1.0075e-14	3.51557e-13	62.8571	surface
ENSECAG00000035315	3.28595	9.23528	1566.31	1.07541e-14	3.73598e-13	31.4286	n.a.
FCAR	2.71314	9.24091	987.483	1.23298e-14	4.26459e-13	34.2857	surface
SUSD3	2.61479	9.52144	64.7585	1.67351e-14	5.73658e-13	37.1429	surface
CORO1A	1.87412	10.2474	58.9256	1.68038e-14	5.73658e-13	68.5714	n.a.
ARL6IP1	2.15744	9.55216	58.6802	1.90322e-14	6.44154e-13	62.8571	n.a.
JUNB	1.8271	9.53954	58.1598	2.47837e-14	8.31678e-13	65.7143	n.a.
ENSECAG00000027699	1.7152	9.94924	57.8198	2.94512e-14	9.8412e-13	94.2857	n.a.
ANXA11	2.1634	9.48863	65.8404	5.23013e-14	1.72573e-12	60	n.a.
ENSECAG00000028496	2.6032	9.23663	1394.56	7.21027e-14	2.36917e-12	28.5714	n.a.
GPSM3	1.75384	9.9781	55.2219	1.10142e-13	3.60405e-12	71.4286	n.a.
ENSECAG00000000436	1.42552	9.96355	286.321	1.29077e-13	4.18889e-12	25.7143	n.a.
ENSECAG00000018618	1.98018	9.2607	550.384	2.48821e-13	7.94415e-12	40	n.a.
ILT11A	1.71449	9.26212	515.582	3.3268e-13	1.05787e-11	37.1429	n.a.
ENSECAG00000031851	2.4436	9.24343	455.224	5.55275e-13	1.74458e-11	37.1429	n.a.
PFN1	1.10394	11.9412	51.6842	6.65023e-13	2.0811e-11	97.1429	n.a.
IGSF6	1.67829	9.36507	235.633	9.824e-13	3.05008e-11	62.8571	surface
ENSECAG00000016410	2.1846	9.256	293.155	1.29822e-12	4.01482e-11	54.2857	n.a.
SLC40A1	2.48615	9.23863	807.398	2.11723e-12	6.52205e-11	31.4286	surface
VSIR	1.97208	9.43261	78.4213	7.06666e-12	2.12701e-10	62.8571	n.a.
ARHGAP30	1.87955	9.56156	46.836	1.00986e-11	3.01656e-10	57.1429	n.a.
FTH1	1.14748	10.5164	46.1134	1.13399e-11	3.37458e-10	91.4286	n.a.
BSG	1.82328	9.67572	44.3419	2.79857e-11	8.17388e-10	60	surface
GRB2	1.67544	9.77624	43.4489	4.41421e-11	1.28452e-09	65.7143	n.a.
ENSECAG00000007123	1.80711	9.39746	54.292	6.11496e-11	1.7664e-09	57.1429	n.a.
FGR	1.35829	9.48827	88.6342	6.94679e-11	1.99936e-09	77.1429	n.a.
DDIT3	2.07372	9.28705	107.107	7.20128e-11	2.06507e-09	31.4286	n.a.
IFNGR2	1.81971	9.32987	120.4	1.31923e-10	3.74225e-09	48.5714	surface
NFAM1	1.59967	9.3582	185.798	1.48784e-10	4.2054e-09	54.2857	surface
SAMD9L	1.88026	9.42161	54.908	2.12978e-10	5.97704e-09	34.2857	n.a.
ENSECAG00000003925	1.50454	9.50588	39.9986	2.57233e-10	7.16799e-09	57.1429	n.a.
NCF1	1.61736	9.29332	188.036	2.70456e-10	7.50992e-09	48.5714	n.a.
LCP1	1.63328	9.70681	39.3868	3.51741e-10	9.69871e-09	68.5714	n.a.
EZR	1.76548	9.83424	39.3033	3.67099e-10	1.00869e-08	54.2857	n.a.
DGAT1	2.14947	9.28997	115.019	4.25024e-10	1.15577e-08	31.4286	n.a.
CD82	2.35476	9.46524	58.9566	4.32238e-10	1.17135e-08	37.1429	surface
MBOAT7	1.98571	9.27261	174.401	5.18664e-10	1.40075e-08	42.8571	n.a.
YPEL3	1.78895	9.66133	38.5514	5.39331e-10	1.45159e-08	60	n.a.
GRINA	1.77207	9.36255	57.6079	5.65805e-10	1.51252e-08	54.2857	n.a.
TAGAP	2.31699	9.39056	71.3435	5.71311e-10	1.52024e-08	25.7143	n.a.
SNX3	1.36712	9.69988	38.4347	5.72547e-10	1.52024e-08	80	n.a.
NCF2	2.01992	9.33322	105.397	7.79553e-10	2.04918e-08	42.8571	n.a.
AMDHD2	1.32709	9.78554	37.6522	8.5465e-10	2.23913e-08	85.7143	n.a.
NFKBIA	1.60339	9.54311	37.182	1.08737e-09	2.83942e-08	60	n.a.
STK17A	1.85476	9.68641	36.1699	1.82648e-09	4.69173e-08	57.1429	n.a.
TSC22D3	1.65794	9.60431	34.2681	4.84513e-09	1.21297e-07	37.1429	n.a.
LAMTOR3	1.81198	9.36584	55.5927	7.09361e-09	1.74269e-07	40	n.a.
TNFAIP8	2.12553	9.71521	33.4569	7.3486e-09	1.79415e-07	42.8571	n.a.
ENSECAG00000024719	1.92372	9.29571	96.7354	7.45031e-09	1.81337e-07	34.2857	n.a.
ENSECAG00000020462	1.49732	9.67509	35.7301	7.62615e-09	1.83914e-07	65.7143	n.a.
SPI1	1.11862	9.66179	80.5658	9.86874e-09	2.3655e-07	80	n.a.
PTPN6	1.73683	9.58003	36.8318	1.07516e-08	2.5693e-07	57.1429	n.a.
YPEL5	1.54371	9.49137	32.5844	2.3367e-08	5.48428e-07	42.8571	n.a.
CSF3R	1.82284	9.24789	448.828	2.89439e-08	6.71329e-07	34.2857	surface
LY96	1.83971	9.38066	54.7325	3.00601e-08	6.95174e-07	42.8571	n.a.
KCNJ15	1.92816	9.24293	369.025	3.54711e-08	8.15526e-07	25.7143	n.a.
ENSECAG00000032598	2.05073	9.24977	216.94	3.69532e-08	8.47131e-07	37.1429	n.a.
ZFP36	1.27533	9.4955	34.4459	4.52698e-08	1.03478e-06	57.1429	n.a.
KLF6	1.44683	9.59823	29.5874	5.38126e-08	1.21944e-06	57.1429	n.a.
RAB24	1.38015	9.42893	38.2911	8.8119e-08	1.9303e-06	37.1429	n.a.
NAAA	1.72563	9.58184	30.6966	9.18746e-08	2.00145e-06	28.5714	n.a.
AGPAT2	1.64756	9.40522	41.3872	1.01342e-07	2.18953e-06	48.5714	n.a.
PPP1R12A	1.71914	9.43551	32.927	1.03333e-07	2.22645e-06	40	n.a.
MAFG	1.83979	9.26194	201.408	1.07661e-07	2.30554e-06	25.7143	n.a.
ENSECAG00000029287	1.89672	10.0425	32.1527	1.07874e-07	2.30554e-06	25.7143	n.a.
RGS19	1.5593	9.52835	33.2344	1.29871e-07	2.74574e-06	57.1429	n.a.
CAP1	1.47826	9.95005	27.3794	1.68174e-07	3.52719e-06	60	n.a.
MYL12A	1.09298	10.5058	27.2949	1.75682e-07	3.66516e-06	80	n.a.
LSP1	1.10625	10.2426	27.0185	2.02655e-07	4.20562e-06	80	n.a.
GNB2	1.28971	9.92041	26.9858	2.06109e-07	4.2609e-06	77.1429	n.a.
TMEM154	1.96481	9.30516	69.8287	2.06399e-07	4.2609e-06	28.5714	surface
ATG3	1.31756	9.61236	30.2748	2.26265e-07	4.6226e-06	71.4286	n.a.
LTB	2.69494	10.6814	26.6838	2.40949e-07	4.89723e-06	25.7143	n.a.
ID2	1.39535	9.64515	35.7412	2.69469e-07	5.4488e-06	40	n.a.
CXCR4	1.75163	9.61766	29.9492	4.24385e-07	8.47266e-06	25.7143	surface
CAPZA1	1.61431	9.75348	25.4038	4.67335e-07	9.28314e-06	57.1429	n.a.
ENSECAG00000034985	1.65189	9.33424	46.0466	4.98293e-07	9.87321e-06	28.5714	n.a.
NFE2	1.29205	9.29742	291.928	5.77964e-07	1.13661e-05	28.5714	n.a.
ENSECAG00000027864	1.36795	9.26307	251.137	5.91622e-07	1.1577e-05	31.4286	n.a.
XG	1.68353	9.29048	81.5481	9.15898e-07	1.75737e-05	31.4286	n.a.
FAM107B	1.94055	9.50046	30.0537	9.46738e-07	1.81127e-05	34.2857	n.a.
IER3	1.72296	9.34181	52.4078	9.48588e-07	1.81127e-05	25.7143	n.a.
REEP5	1.43916	9.62012	25.5863	9.75797e-07	1.85873e-05	57.1429	n.a.
ACTG1	1.14148	10.7454	23.9713	9.82206e-07	1.86643e-05	65.7143	n.a.
NADK	1.49125	9.29681	70.0779	1.10065e-06	2.08647e-05	34.2857	n.a.
UBE2B	1.43456	9.8238	23.1951	1.46983e-06	2.74022e-05	60	n.a.
PNPLA2	1.49808	9.35328	55.5668	2.25892e-06	4.11405e-05	45.7143	n.a.
ENSECAG00000009892	1.69171	9.35856	36.2604	2.98366e-06	5.3966e-05	28.5714	n.a.
CYSTM1	1.13405	9.38282	48.7175	3.05305e-06	5.50946e-05	57.1429	n.a.
GSN	1.40817	9.36359	132.466	3.1037e-06	5.58809e-05	45.7143	n.a.
OAZ2	1.82396	9.34853	40.4865	3.99044e-06	7.10352e-05	28.5714	n.a.
PLEK	1.50466	9.30749	69.2085	5.24668e-06	9.17413e-05	45.7143	n.a.
CDC42SE1	1.35079	9.61424	20.6582	5.5088e-06	9.58994e-05	45.7143	n.a.
PTPRC	1.0787	10.6475	20.3932	6.32618e-06	0.000109645	62.8571	surface
HCK	1.38263	9.29956	110.625	6.7024e-06	0.00011591	40	n.a.
FBXL5	1.5495	9.31554	43.8092	8.30201e-06	0.000142947	31.4286	n.a.
ICAM3	1.37915	9.56407	20.4651	9.26289e-06	0.000158798	42.8571	surface
LRCH4	1.59047	9.40869	26.1391	1.28382e-05	0.00021574	31.4286	n.a.
IRF2	1.37552	9.45938	20.1213	1.36585e-05	0.000227718	31.4286	n.a.
TKT	1.24816	9.60694	41.0687	1.58959e-05	0.000263351	54.2857	n.a.
ITGB2	1.10439	9.81007	18.6144	1.60452e-05	0.000265267	62.8571	surface
STK17B	1.60042	9.51107	20.7355	1.74033e-05	0.000285327	34.2857	n.a.
SAMD9	1.50133	9.41767	25.2768	1.75205e-05	0.000286653	37.1429	n.a.
ARPC5	1.19624	9.80157	18.4512	1.79008e-05	0.000292268	71.4286	n.a.
LBR	1.56316	9.60931	19.0753	1.83953e-05	0.000299722	34.2857	n.a.
LASP1	1.4159	9.41937	26.2982	1.85897e-05	0.000301642	40	n.a.
JPT1	1.15464	9.72432	18.0793	2.29728e-05	0.000367471	57.1429	n.a.
NKIRAS2	1.68805	9.30856	44.3834	2.47838e-05	0.000395638	25.7143	n.a.
MOB3A	1.57169	9.35118	29.802	2.66471e-05	0.000421966	31.4286	n.a.
DBNL	1.27468	9.44478	24.0935	3.81317e-05	0.000590779	45.7143	n.a.
PAIP2	1.40712	9.55548	17.0862	7.3525e-05	0.00108988	40	n.a.
IRF9	1.40415	9.35597	25.6369	8.62384e-05	0.00125707	28.5714	n.a.
ENSECAG00000039788	1.53787	9.48218	28.1287	8.7774e-05	0.00127709	25.7143	n.a.
MAT2B	1.12688	9.67427	15.1103	0.000101597	0.00146739	57.1429	n.a.
ARRDC3	1.61427	9.26908	53.8159	0.000114298	0.00163288	25.7143	n.a.
OSTF1	1.13844	10.0557	14.611	0.000132368	0.00187407	51.4286	n.a.
KIAA0513	1.30479	9.26739	87.4276	0.000158291	0.00220935	28.5714	n.a.
RTN3	1.46123	9.39369	24.907	0.00015893	0.00221435	31.4286	n.a.
RAB1A	1.3595	9.43205	20.1819	0.000198143	0.00270338	37.1429	n.a.
UBE2D2	1.17735	9.63318	13.7382	0.00021046	0.00286647	54.2857	n.a.
RCSD1	1.26428	9.68463	12.8655	0.000335147	0.00435415	42.8571	n.a.
CREG1	1.15944	9.32291	148.26	0.000348815	0.00450943	25.7143	n.a.
SRI	1.29675	9.41174	18.8704	0.000373777	0.00480066	37.1429	n.a.
C5H1orf162	1.10692	9.26729	73.9024	0.00051037	0.00633823	31.4286	n.a.
SELPLG	1.04342	9.49928	14.3495	0.000693312	0.00834727	40	surface
ACTR3	1.01092	9.9778	11.3859	0.000740842	0.00889236	60	n.a.
ENSECAG00000009549	1.0059	9.76587	11.1208	0.000928431	0.0108952	45.7143	n.a.
BZW1	1.10081	9.52859	11.2182	0.000981775	0.0114025	37.1429	n.a.
TNFRSF1A	1.13224	9.32541	27.534	0.00102476	0.0118147	28.5714	surface
MICU2	1.17521	9.41406	14.9225	0.00124223	0.014136	31.4286	n.a.
PPP1R18	1.27506	9.50728	12.251	0.00132672	0.0150108	25.7143	n.a.
WDR1	1.04646	9.7464	12.6066	0.00142812	0.0159295	45.7143	n.a.
RIN3	1.20456	9.30108	34.0053	0.00144095	0.0160206	25.7143	n.a.
IQGAP1	1.07064	9.49757	13.0868	0.00152699	0.0168183	40	n.a.
TOMM6	1.03477	9.7098	9.67333	0.00187113	0.0199039	37.1429	n.a.
ENSECAG00000014975	1.23494	9.37147	17.0162	0.00209342	0.0218948	25.7143	n.a.
VAPA	1.06442	9.54234	11.3274	0.00224936	0.0232788	40	n.a.
