# Supplementary material for: Single-cell resolution landscape of equine peripheral blood mononuclear cells reveals diverse cell types including T-bet+ B cells
Source: BMC Biol. 2021 Jan 22;19:13. doi: 10.1186/s12915-020-00947-5 (PMC7820527; doi:10.1186/s12915-020-00947-5)
Supplement: Supplementary file 4 — Additional file 4. Differentially expressed genes within monocyte clusters only. [file 12915_2020_947_MOESM4_ESM.xlsx]

## Sheet: Monocyte cluster 11
genes	logFC	logCPM	F	PValue	FDR	Percent expressed	Surfacome.Label
S100A12	2.93027	10.3089	3205.17	0	0	100	n.a.
ENSECAG00000000436	2.00612	9.96355	2561.29	0	0	99.8997	n.a.
LYZ	1.13953	11.7488	1320.38	9.08092e-284	2.38707e-280	100	n.a.
SERPINB10	2.30576	9.53451	1749.64	2.43504e-264	4.80067e-261	98.0943	n.a.
PLBD1	1.65041	9.97199	1172.51	9.50365e-253	1.49891e-249	100	n.a.
ENSECAG00000010117	1.98022	9.501	2355.88	2.44035e-158	2.13829e-155	54.1625	n.a.
C1H15orf48	1.75764	9.69292	604.846	2.02447e-132	1.45136e-129	98.8967	n.a.
S100A8	1.53728	9.37655	2287.13	2.43359e-103	1.37081e-100	38.6158	n.a.
VCAN	1.58322	9.33823	1117.92	4.84108e-77	2.12093e-74	86.1585	n.a.
THBS1	1.40568	9.35118	908.453	7.1443e-65	1.878e-62	77.0311	n.a.
TREM1	1.32894	9.48521	1139.5	4.11519e-61	8.77092e-59	95.7874	surface
ENSECAG00000024882	1.43606	9.34896	830.187	2.46869e-60	5.12318e-58	78.1344	n.a.
ENSECAG00000030387	1.2649	9.43297	250.791	2.67609e-53	4.30686e-51	86.5597	n.a.
ENSECAG00000024886	1.56624	9.31901	1204.78	1.30343e-52	2.05577e-50	83.4504	n.a.
S100A6	1.06999	10.4366	213.594	3.14379e-48	3.70029e-46	99.8997	n.a.
SLPI	1.09653	9.36969	499.145	6.64142e-48	7.60019e-46	87.9639	n.a.
ENSECAG00000020136	1.3078	9.70141	191.835	1.65167e-43	1.76015e-41	95.5868	n.a.
MGST1	1.15458	9.33523	536.943	2.93398e-43	3.08498e-41	82.1464	nonsurface
ECATH-3	1.12599	9.33655	1084.71	4.70592e-39	4.47119e-37	78.7362	n.a.
EMP1	1.35683	9.28731	799.885	6.96999e-38	5.97449e-36	58.2748	surface
CD163	1.45061	9.25946	834.934	3.53778e-35	2.51342e-33	44.6339	surface
NFE2	1.0767	9.29742	668	6.73819e-30	3.74207e-28	70.2106	n.a.
TNFSF13	1.02553	9.26599	480.592	1.66097e-18	4.92422e-17	46.9408	nonsurface

## Sheet: Monocyte cluster 12
genes	logFC	logCPM	F	PValue	FDR	Percent expressed	Surfacome.Label
ENSECAG00000030777	2.07346	9.37731	1987.93	0	0	77.9939	n.a.
S100A10	1.09043	10.8657	418.66	1.6841e-92	1.6601e-89	99.8976	nonsurface
ENSECAG00000014585	1.04648	10.2713	366.629	2.66978e-81	1.40359e-78	71.4432	n.a.
ENSECAG00000038313	1.71681	9.37181	650.987	5.48083e-79	2.70136e-76	52.9171	n.a.
MPEG1	1.05869	9.35341	531.538	7.68562e-71	2.75495e-68	84.8516	surface
AHNAK	1.46054	9.52053	281.565	6.07604e-63	1.54567e-60	90.3787	n.a.
ABCA6	1.78052	9.27999	1658.71	5.34013e-57	1.16979e-54	50.5629	surface
ENSECAG00000040634	1.08471	9.95564	248.507	8.5927e-56	1.83141e-53	92.9376	n.a.
ENSECAG00000027666	1.06948	9.89575	216.671	6.7649e-49	1.15974e-46	96.3153	n.a.
THBS1	1.22069	9.35118	714.764	7.81998e-49	1.31209e-46	69.9079	n.a.
CKB	1.04995	9.32083	670.304	3.61405e-44	4.52388e-42	38.8946	n.a.
EMP1	1.38701	9.28731	822.94	2.0926e-39	2.2003e-37	56.0901	surface
ENSECAG00000028889	1.27944	9.28711	562.173	5.1303e-37	4.99475e-35	35.2098	n.a.
ALDH1A1	1.34977	9.25877	984.695	1.06655e-28	7.00901e-27	41.4534	n.a.
CD4	1.00489	9.36002	191.942	8.30274e-26	4.7446e-24	28.9662	surface
ENSECAG00000013303	1.04701	9.40016	150.153	1.08759e-24	5.67996e-23	66.2231	n.a.
LRP1	1.0926	9.2501	967.637	5.61803e-22	2.59087e-20	32.1392	surface
ENSECAG00000024886	1.04547	9.31901	630.119	3.11182e-21	1.39431e-19	71.4432	n.a.
HNMT	1.1223	9.28519	525.011	2.17162e-19	8.82751e-18	64.0737	n.a.
ENSECAG00000035085	1.27888	9.29036	389.409	4.50117e-15	1.41419e-13	36.9498	n.a.

## Sheet: Monocyte cluster 18
genes	logFC	logCPM	F	PValue	FDR	Percent expressed	Surfacome.Label
ENSECAG00000010117	5.13458	9.501	7761.48	0	0	92.7419	n.a.
S100A8	4.62682	9.37655	6670.28	0	0	79.3548	n.a.
S100A12	4.4808	10.3089	7037.45	0	0	99.6774	n.a.
ENSECAG00000036100	3.37439	9.30205	4280.93	0	0	76.9355	n.a.
C1H15orf48	3.30107	9.69292	2174.74	0	0	97.7419	n.a.
TREM1	2.87906	9.48521	3943.42	0	0	95.8065	surface
MMP9	2.78205	9.41579	1825.82	0	0	92.7419	n.a.
PLBD1	2.41921	9.97199	2307.94	0	0	99.0323	n.a.
ENSECAG00000000436	2.28547	9.96355	3341.35	0	0	99.0323	n.a.
S100P	1.89248	9.82051	3019.66	0	0	99.6774	n.a.
LYZ	1.68079	11.7488	2371.12	0	0	100	n.a.
ENSECAG00000020136	3.48806	9.70141	1417.42	4.70857e-304	3.09431e-301	96.7742	n.a.
IL18	3.32878	9.31314	2103.89	3.87117e-301	2.34831e-298	84.8387	n.a.
ECATH-3	3.18368	9.33655	4081.02	1.38945e-274	7.82657e-272	90.3226	n.a.
ENSECAG00000030745	1.2651	11.5021	1151.22	2.85122e-248	1.49898e-245	99.8387	n.a.
TSPO	2.30061	9.73227	1104.26	2.1874e-238	1.07812e-235	98.5484	nonsurface
S100A6	2.46189	10.4366	1023.08	2.88638e-221	1.33894e-218	98.5484	n.a.
SERPINB10	2.24429	9.53451	1745.78	8.80584e-200	3.85793e-197	71.9355	n.a.
PRDX5	2.46467	9.52637	850.646	9.05052e-185	3.75644e-182	93.5484	n.a.
ENSECAG00000006595	3.24899	9.25984	2521.19	1.83959e-160	7.25349e-158	54.5161	n.a.
SRGN	1.33889	10.4845	621.216	6.42427e-136	2.11091e-133	99.8387	n.a.
ENSECAG00000036967	2.5587	9.25992	2562.91	1.91349e-131	6.03592e-129	53.2258	n.a.
ILT11B	3.0429	9.26984	2754.53	7.64799e-125	2.31969e-122	72.2581	n.a.
CD44	1.85967	10.108	527.893	5.98097e-116	1.5722e-113	95.4839	surface
S100A5	1.98502	9.58344	524.061	3.97013e-115	1.00995e-112	70.6452	n.a.
VIM	1.14072	11.2858	512.574	1.1489e-112	2.83132e-110	98.871	nonsurface
VCAN	2.26195	9.33823	1485.73	1.47887e-110	3.53406e-108	79.3548	n.a.
RAB24	1.91861	9.42893	483.023	2.50715e-106	5.64897e-104	70.3226	n.a.
MAPK13	2.7149	9.2495	2851.58	5.06348e-103	1.10918e-100	42.2581	n.a.
SLPI	1.79515	9.36969	1614.65	6.99523e-100	1.49093e-97	69.1935	n.a.
ARG2	2.23847	9.24543	3328.17	3.31381e-98	6.87703e-96	28.0645	n.a.
IGSF6	1.45391	9.36507	1005.19	8.54338e-95	1.68433e-92	81.9355	surface
ENSECAG00000010615	2.41021	9.24584	1228.02	1.24457e-92	2.39383e-90	28.7097	n.a.
MGST1	1.83573	9.33523	1145.78	8.94494e-89	1.64046e-86	66.7742	nonsurface
PADI4	2.3789	9.25532	2374.56	7.80247e-86	1.36734e-83	42.4194	n.a.
ENSECAG00000030387	1.57543	9.43297	387.406	8.95501e-86	1.5352e-83	66.2903	n.a.
ALDOA	1.28895	9.98996	385.954	1.83746e-85	3.08303e-83	95	n.a.
NAPSA	1.32769	9.5255	489.745	6.44389e-85	1.05868e-82	77.7419	n.a.
LGALS3	1.67792	9.52391	365.572	4.51079e-81	7.25961e-79	77.2581	n.a.
GLIPR1	1.79689	9.88701	355.478	6.75613e-79	1.06558e-76	79.1935	surface
ENSECAG00000030271	1.50722	9.35987	438.316	3.06244e-76	4.55669e-74	72.7419	n.a.
ENSECAG00000037539	2.34472	9.26653	1701.5	2.82879e-75	4.13108e-73	56.7742	n.a.
PLP2	1.50554	9.99388	331.595	9.54512e-74	1.32058e-71	88.0645	n.a.
DUSP1	1.31453	9.37559	325.138	2.35967e-72	3.15396e-70	69.5161	nonsurface
ALOX5AP	2.36228	9.26367	1572.7	1.22738e-70	1.56533e-68	29.3548	nonsurface
HMGB2	1.48189	10.129	317.181	1.23067e-70	1.56533e-68	83.0645	n.a.
ITM2B	1.09236	10.1741	313.556	7.45963e-70	9.05026e-68	96.129	surface
CD14	1.46986	9.31776	1349.76	8.777e-70	1.04872e-67	95	surface
CAPG	1.51686	9.65569	273.81	2.88311e-61	3.20228e-59	78.5484	n.a.
QPCT	1.76555	9.30932	745.614	1.02567e-59	1.09304e-57	65.1613	nonsurface
VNN2	2.21219	9.27607	913.4	1.09286e-59	1.14911e-57	58.7097	surface
ENSECAG00000024563	1.95667	9.24932	1204.27	1.7921e-59	1.85953e-57	28.3871	n.a.
SELL	1.73318	9.69036	261.214	1.5279e-58	1.54475e-56	75.3226	surface
TUT7	1.33042	9.63013	256.699	1.44927e-57	1.4467e-55	81.6129	n.a.
ENSECAG00000003345	1.10129	10.17	252.155	1.39466e-56	1.37478e-54	92.2581	n.a.
C5AR1	1.31288	9.34463	636.128	1.84862e-56	1.77784e-54	85.3226	surface
ENSECAG00000016578	1.24513	9.41643	998.991	2.2278e-56	2.11668e-54	75.9677	n.a.
PGD	1.30117	9.34243	377.255	4.64685e-56	4.31118e-54	62.7419	n.a.
TALDO1	1.12867	9.90994	241.709	2.54556e-54	2.28117e-52	94.6774	n.a.
GLIPR2	1.16125	9.46997	241.295	3.12925e-54	2.77273e-52	70.8065	n.a.
RGS2	1.67487	9.28348	913.566	9.35143e-54	7.92961e-52	45.1613	n.a.
RABAC1	1.23997	9.80341	235.173	6.62347e-53	5.49818e-51	89.6774	nonsurface
ENSECAG00000024719	1.75969	9.29571	447.184	7.02163e-53	5.76798e-51	36.6129	n.a.
BNIP3L	1.49389	9.45947	231.141	4.94869e-52	4.02323e-50	61.2903	nonsurface
SOD2	1.62576	9.35275	287.83	2.84684e-51	2.29083e-49	45.1613	n.a.
NFE2	1.78665	9.29742	1217.48	7.28418e-51	5.80233e-49	59.1935	n.a.
HCST	1.49926	9.59854	236.225	1.60709e-50	1.26735e-48	35	n.a.
NUDT4	1.71753	9.29906	391.602	2.52022e-50	1.96777e-48	46.4516	n.a.
CDK2AP2	1.27322	9.6423	209.56	2.35658e-47	1.7699e-45	69.6774	n.a.
NFAM1	1.23497	9.3582	553.25	2.75998e-46	2.01529e-44	64.5161	surface
eca-mir-223	1.73072	9.27775	954.817	3.18561e-46	2.30475e-44	40.9677	n.a.
VASP	1.54977	9.4309	241.445	3.45627e-46	2.47783e-44	35.9677	n.a.
GPSM3	1.08935	9.9781	200.96	1.72849e-45	1.22801e-43	84.0323	n.a.
ENSECAG00000032032	1.72873	9.26557	721.519	6.41653e-45	4.51792e-43	25.4839	n.a.
ID2	1.31618	9.64515	195.765	2.31954e-44	1.60455e-42	56.4516	n.a.
BTG1	1.01342	10.3653	188.531	8.61311e-43	5.75618e-41	82.4194	n.a.
TAGLN2	1.01162	10.1636	182.132	2.11167e-41	1.34428e-39	88.5484	n.a.
PGK1	1.17258	9.48812	180.531	4.70192e-41	2.96635e-39	67.4194	n.a.
ALDH3A1	1.95971	9.25381	1185.27	6.40405e-39	3.82593e-37	40	n.a.
CPNE3	1.39254	9.32687	245.733	3.68358e-38	2.13594e-36	41.9355	n.a.
XBP1	1.18628	9.48679	160.42	1.10467e-36	6.31263e-35	58.871	n.a.
GTF2A2	1.21519	9.50872	159.415	1.82766e-36	1.0295e-34	50.9677	n.a.
ICAM3	1.19235	9.56407	159.179	2.0567e-36	1.1503e-34	60.4839	surface
CARHSP1	1.24645	9.40606	169.576	5.20073e-36	2.84812e-34	43.2258	n.a.
SUSD3	1.5161	9.52144	156.653	7.28672e-36	3.93583e-34	31.2903	surface
CERS4	1.56803	9.29844	307.403	1.42671e-35	7.55103e-34	36.129	nonsurface
IVNS1ABP	1.36124	9.30767	236.138	1.07582e-33	5.36957e-32	41.9355	n.a.
RHBDD2	1.21243	9.31133	235.343	2.15737e-33	1.07e-31	41.7742	nonsurface
NCF4	1.38036	9.2924	523.511	4.48427e-33	2.19646e-31	39.1935	n.a.
ENSECAG00000024882	1.2121	9.34896	630.959	7.18056e-33	3.47398e-31	50.6452	n.a.
ADIPOR1	1.23197	9.37002	169.984	1.14168e-32	5.48819e-31	43.5484	nonsurface
CSF3R	1.81999	9.24789	1408.12	1.35758e-32	6.44932e-31	36.6129	surface
EHD1	1.15658	9.42593	142.693	2.41562e-30	1.10113e-28	33.7097	n.a.
FOS	1.34602	9.31559	450.819	2.67295e-30	1.21143e-28	28.3871	n.a.
GYG1	1.03483	9.50175	130.28	4.02759e-30	1.79444e-28	58.3871	n.a.
ENSECAG00000031962	1.94576	9.24529	719.327	1.03917e-29	4.52758e-28	27.5806	n.a.
RGS18	1.30955	9.31136	325.342	2.30787e-29	9.89125e-28	31.9355	n.a.
LITAF	1.26406	9.32446	292.333	7.93553e-29	3.36449e-27	25.6452	n.a.
MXD1	1.15904	9.34084	163.378	1.30813e-28	5.48721e-27	40.4839	n.a.
HK3	1.07137	9.28397	619.107	1.49348e-28	6.23155e-27	42.9032	n.a.
SYPL1	1.16145	9.56626	122.238	2.28362e-28	9.47824e-27	44.6774	surface
YPEL5	1.05407	9.49137	121.057	4.133e-28	1.68875e-26	59.6774	n.a.
JAML	1.41822	9.29904	468.625	1.03377e-27	4.17506e-26	39.1935	n.a.
SELP	1.738	9.25694	920.586	1.3626e-27	5.39975e-26	42.5806	surface
GNG2	1.13937	9.48024	115.936	5.41671e-27	2.09393e-25	34.0323	n.a.
YPEL3	1.0957	9.66133	114.337	1.21003e-26	4.63216e-25	60.3226	n.a.
ENSECAG00000010008	1.02703	9.46839	112.947	2.43379e-26	9.18321e-25	44.8387	n.a.
ACTN1	1.08573	9.46431	112.916	2.4713e-26	9.28033e-25	29.1935	n.a.
CARD19	1.07839	9.44521	115.471	2.57253e-26	9.61466e-25	45.4839	n.a.
LTB4R	1.48351	9.2469	919.742	1.75637e-25	6.35355e-24	25.4839	surface
ENSECAG00000024181	1.33133	9.25861	864.55	3.36939e-25	1.18621e-23	29.1935	n.a.
RNF149	1.03689	9.34444	157.556	1.43866e-24	4.91137e-23	52.7419	surface
RNF166	1.14334	9.30005	205.514	1.5862e-24	5.3917e-23	34.5161	n.a.
DPYD	1.20237	9.29724	320.321	3.02347e-24	1.01893e-22	54.1935	n.a.
SNX10	1.06526	9.27403	374.596	5.46331e-24	1.82558e-22	30	n.a.
CD300LB	1.17635	9.26296	638.343	7.42831e-23	2.41069e-21	28.7097	n.a.
HIF1A	1.02541	9.36851	120.225	3.14282e-21	9.5324e-20	40.4839	n.a.
SLC16A3	1.03402	9.35786	119.795	3.27592e-21	9.89806e-20	26.9355	n.a.
ENSECAG00000036115	1.03306	9.26278	660.684	1.73637e-20	5.09033e-19	26.2903	n.a.
CLEC4E	1.21758	9.25481	582.362	1.35708e-17	3.49736e-16	27.9032	n.a.
THBS1	1.11221	9.35118	380.195	2.20691e-15	4.88867e-14	51.2903	n.a.
ENSECAG00000015500	1.14473	9.26011	457.657	3.77131e-15	8.21562e-14	31.6129	n.a.
CDA	1.10599	9.25122	370.206	7.6073e-15	1.62578e-13	29.1935	nonsurface

## Sheet: Monocyte cluster 28
genes	logFC	logCPM	F	PValue	FDR	Percent expressed	Surfacome.Label
ENSECAG00000006663	5.99459	9.31319	10724.3	0	0	98.7013	n.a.
ENSECAG00000031322	5.74621	10.4994	4101.29	0	0	100	n.a.
PLVAP	4.7114	9.24697	10787.5	0	0	84.4156	surface
ENSECAG00000032710	4.7037	9.37611	1942.73	0	0	76.6234	n.a.
GNGT2	4.38116	9.2643	6091.49	1.40103e-278	1.57836e-275	81.8182	n.a.
ENSECAG00000032959	4.22401	9.69441	1283.18	2.5278e-275	2.49178e-272	77.9221	n.a.
CD8A	4.23956	9.42808	1665.55	5.82847e-257	5.10703e-254	87.013	surface
CX3CR1	4.10824	9.28867	4879.32	2.00499e-237	1.31761e-234	79.2208	surface
ENSECAG00000019318	3.76841	9.34546	2354.01	5.16817e-235	3.13509e-232	71.4286	n.a.
CELA1	4.22344	9.2376	25498.1	1.09126e-198	6.1469e-196	62.3377	n.a.
POU2F2	3.48801	9.56814	839.813	2.00819e-168	9.89786e-166	89.6104	n.a.
PTPRCAP	3.98074	10.6168	766.92	5.55891e-167	2.57868e-164	74.026	nonsurface
GBP5	3.8068	9.71631	678.677	3.47646e-148	1.37077e-145	44.1558	nonsurface
NR4A1	3.51472	9.24769	5931.24	6.17405e-144	2.3185e-141	57.1429	nonsurface
FCER1G	1.29938	10.2039	649.24	6.64727e-142	2.38274e-139	100	nonsurface
ABI3	3.60959	9.33242	1411.85	7.69491e-139	2.63835e-136	75.3247	n.a.
PLAC8B	2.56057	11.1131	603.115	4.74614e-132	1.49712e-129	97.4026	n.a.
AIM2	3.19283	9.35854	1578.81	2.42329e-124	7.07779e-122	81.8182	n.a.
PLA2G16	2.58992	9.61445	560.936	5.01963e-123	1.41374e-120	100	nonsurface
GPIHBP1	3.29728	9.27509	6390.04	2.2558e-117	6.13423e-115	58.4416	surface
CYSTM1	2.71286	9.38282	782.792	6.84231e-114	1.79862e-111	85.7143	n.a.
ARHGDIB	1.80775	11.2552	493.763	1.24371e-108	3.16384e-106	98.7013	n.a.
PRNP	2.27916	9.32609	620.598	1.19886e-102	2.95444e-100	83.1169	nonsurface
TCF7L2	3.05496	9.25725	2480.54	2.56619e-102	6.13242e-100	64.9351	n.a.
ICAM2	3.43912	9.48738	622.598	4.86543e-99	1.09625e-96	49.3506	surface
IFI30	2.1292	9.94287	437.033	1.88911e-96	4.02635e-94	96.1039	n.a.
CD79A	3.29182	9.78719	1152.39	1.05592e-92	2.19131e-90	40.2597	surface
H2AFZ	2.56876	9.51911	375.212	3.7811e-83	7.45443e-81	75.3247	n.a.
ALDH2	1.60603	9.5616	403.524	6.79032e-83	1.30606e-80	93.5065	n.a.
ENSECAG00000019052	3.13255	9.46444	463.918	4.69134e-79	8.80855e-77	51.9481	n.a.
ENSECAG00000031455	2.92094	9.23579	5991.75	1.69188e-78	3.03231e-76	37.6623	n.a.
ENSECAG00000040478	2.85744	9.24796	3089.37	2.04982e-76	3.5922e-74	62.3377	n.a.
ENSECAG00000038143	2.95774	9.23494	7009.1	5.50615e-75	9.43946e-73	41.5584	n.a.
MNDA	1.87821	10.2583	335.45	1.4067e-74	2.36026e-72	100	n.a.
BIN1	3.07114	9.38201	659.527	4.16129e-74	6.83665e-72	50.6494	n.a.
DUSP5	2.79701	9.26698	1785.47	1.0186e-73	1.63933e-71	38.961	n.a.
ST3GAL6	2.79911	9.5094	331.03	1.26436e-73	1.99416e-71	75.3247	nonsurface
ATP1B3	1.99141	9.53913	329.659	2.49713e-73	3.86126e-71	94.8052	surface
CD300H	2.83873	9.24667	2787.87	3.15581e-73	4.78591e-71	51.9481	n.a.
P2RY14	2.74298	9.24748	2227.08	3.30722e-70	4.82977e-68	45.4545	surface
HMOX1	1.94295	9.34792	337.082	3.91203e-68	5.60914e-66	87.013	nonsurface
HES4	2.76054	9.24276	3542.74	3.64331e-67	5.13056e-65	44.1558	n.a.
DCSTAMP	2.60018	9.23783	5119.68	4.96591e-64	6.87038e-62	36.3636	surface
GBP6	2.90925	9.5114	326.75	2.70605e-62	3.6793e-60	32.4675	nonsurface
CSF1R	1.89315	9.33356	1045.98	3.20237e-62	4.28032e-60	97.4026	surface
EVL	2.75918	9.72534	274.458	2.08902e-61	2.74567e-59	61.039	n.a.
eca-mir-1892	2.45532	9.47989	271.767	7.97163e-61	1.03056e-58	75.3247	n.a.
CD53	2.25195	9.70903	268.671	3.72642e-60	4.66453e-58	93.5065	surface
ENSECAG00000019100	2.64885	9.24585	3174.76	6.80438e-59	8.25528e-57	57.1429	n.a.
WARS	2.4778	9.82978	259.178	4.21414e-58	5.03526e-56	80.5195	n.a.
SLC44A2	2.79121	9.42987	326.215	6.76865e-57	7.84964e-55	49.3506	surface
CD37	2.0377	9.89099	250.305	3.50555e-56	3.94925e-54	96.1039	surface
TIE1	2.60011	9.23638	4911.63	3.35778e-54	3.7295e-52	37.6623	surface
TPK1	2.56597	9.26221	861.446	7.75978e-53	8.26941e-51	41.5584	n.a.
FABP5	2.74666	9.52638	276.255	9.46501e-53	9.95214e-51	50.6494	n.a.
RHOF	2.59089	9.4402	277.706	7.77452e-49	7.76074e-47	41.5584	n.a.
CORO1B	1.75455	9.40031	219.443	6.39746e-48	6.3063e-46	79.2208	n.a.
GPR31	2.2554	9.23889	1880.54	5.84961e-47	5.55784e-45	27.2727	surface
PLD4	2.18351	9.33591	558.373	7.11292e-47	6.67768e-45	75.3247	n.a.
MYO1G	2.20006	9.61342	204.858	2.46574e-46	2.26103e-44	83.1169	n.a.
LST1	1.76874	9.32898	248.701	6.54672e-46	5.93419e-44	77.9221	nonsurface
CEBPB	1.38243	9.40701	200.836	1.83878e-45	1.6478e-43	94.8052	n.a.
CD68	1.64596	9.34646	543.562	2.65557e-44	2.32687e-42	84.4156	surface
ENSECAG00000015010	1.92436	9.28724	826.307	1.43839e-43	1.2465e-41	68.8312	n.a.
GUCY1B1	2.37652	9.24118	1795.12	1.55023e-43	1.32881e-41	32.4675	n.a.
TXNIP	1.63923	10.2045	188.197	1.01778e-42	8.19e-41	97.4026	n.a.
ISG15	2.43302	9.31931	316.42	1.39581e-41	1.11185e-39	48.0519	n.a.
ENSECAG00000009285	2.31949	9.2377	1830.36	1.36134e-40	1.03226e-38	36.3636	n.a.
FTH1	1.39467	10.5164	177.269	2.40382e-40	1.78835e-38	94.8052	nonsurface
SLAMF7	2.39466	9.28453	687.183	4.57873e-40	3.37457e-38	40.2597	surface
AK3	2.18916	9.40141	211.122	7.65526e-40	5.58975e-38	68.8312	n.a.
UBC	1.20754	11.2495	173.789	1.37093e-39	9.91852e-38	93.5065	n.a.
TBC1D8	2.2227	9.26844	443.013	4.98431e-39	3.47843e-37	54.5455	n.a.
ENSECAG00000016543	2.20233	9.81245	168.521	1.9142e-38	1.32416e-36	72.7273	n.a.
NAAA	2.29919	9.58184	166.052	6.58718e-38	4.51709e-36	59.7403	n.a.
DUSP12	2.39811	9.34887	261.845	7.29278e-38	4.95784e-36	38.961	n.a.
UGCG	2.30695	9.31147	331.022	8.88321e-38	5.98743e-36	35.0649	nonsurface
RF00163	2.36958	9.42176	217.323	9.92147e-38	6.63057e-36	44.1558	n.a.
SDC3	2.15496	9.2391	3238.18	1.1531e-37	7.64144e-36	25.974	nonsurface
HCLS1	1.86965	9.4497	154.19	2.50259e-35	1.59156e-33	68.8312	n.a.
MAP7D3	2.03858	9.40996	165.482	1.04012e-34	6.4081e-33	55.8442	n.a.
ENSECAG00000036967	1.67439	9.25992	1158.1	7.85826e-34	4.80389e-32	35.0649	n.a.
ENSECAG00000004433	2.08991	9.24815	1024.71	1.10033e-33	6.67474e-32	35.0649	n.a.
CYTIP	1.79797	9.61113	146.291	1.3104e-33	7.88839e-32	79.2208	n.a.
SAMSN1	1.98419	9.36924	181.314	8.40986e-33	4.98648e-31	51.9481	n.a.
CSK	2.01278	9.38899	171.167	2.03565e-32	1.18912e-30	68.8312	n.a.
LYN	1.68403	9.3216	257.572	4.9936e-32	2.87442e-30	66.2338	surface
C4BPA	1.00953	9.40133	202.426	1.52693e-31	8.60097e-30	89.6104	n.a.
NAP1L1	1.5521	10.092	134.617	4.57148e-31	2.55679e-29	87.013	n.a.
CYP4F22	2.07816	9.23776	2293.61	2.03812e-30	1.10846e-28	31.1688	nonsurface
TUBA1A	2.05562	10.0912	130.877	2.9852e-30	1.61242e-28	58.4416	n.a.
TBC1D9	2.08033	9.24573	1313.02	1.98713e-29	1.06602e-27	36.3636	n.a.
PTPRC	1.3411	10.6475	126.409	2.81231e-29	1.48845e-27	89.6104	surface
C20H6orf62	1.80243	9.39364	152.503	2.86126e-29	1.50426e-27	63.6364	n.a.
ENSECAG00000033857	1.30169	9.33155	423.637	3.18047e-29	1.66101e-27	85.7143	n.a.
ZYX	1.48267	9.43661	122.906	1.63301e-28	8.36687e-27	83.1169	n.a.
PLEKHO2	1.93932	9.30413	229.115	1.65427e-28	8.4165e-27	54.5455	n.a.
ENSECAG00000021110	1.7504	9.26539	765.175	2.72177e-28	1.36713e-26	59.7403	n.a.
SIVA1	1.7462	9.56774	120.732	4.86519e-28	2.41301e-26	75.3247	n.a.
ENSECAG00000040634	1.60597	9.95564	119.28	1.00933e-27	4.97473e-26	74.026	n.a.
ACP5	2.02628	9.79924	118.769	1.30428e-27	6.38855e-26	54.5455	n.a.
ENSECAG00000036034	1.38927	9.82692	112.503	3.04228e-26	1.46289e-24	92.2078	n.a.
PKIB	1.82881	9.27591	915.762	4.65379e-26	2.19759e-24	28.5714	n.a.
UBD	1.90043	9.98061	109.036	1.73899e-25	8.16291e-24	64.9351	n.a.
TMC6	2.04433	9.40274	148.567	2.46281e-25	1.14245e-23	32.4675	nonsurface
CYTH4	1.89291	9.26287	390.221	2.95338e-25	1.36201e-23	48.0519	n.a.
ETS2	2.09755	9.24755	741.925	3.28283e-25	1.50514e-23	46.7532	n.a.
ENSECAG00000030777	1.30168	9.37731	457.444	3.67185e-25	1.67377e-23	61.039	n.a.
ENSECAG00000033029	1.88884	9.26193	341.695	5.32496e-25	2.41337e-23	49.3506	n.a.
CORO1A	1.3448	10.2474	105.648	9.55656e-25	4.28199e-23	83.1169	n.a.
MRPS6	1.71712	9.47456	108.121	1.37095e-24	6.07378e-23	64.9351	n.a.
LRRFIP1	1.43872	9.80628	104.831	1.44181e-24	6.35202e-23	90.9091	n.a.
FLNA	1.39688	9.4126	103.801	2.4206e-24	1.06049e-22	75.3247	n.a.
ENSECAG00000031569	1.16598	11.1936	103.075	3.48906e-24	1.50354e-22	96.1039	n.a.
DIPK2A	1.72828	9.25855	638.127	6.72404e-24	2.86626e-22	32.4675	n.a.
MS4A7	1.57832	9.31281	473.866	9.49922e-24	3.98462e-22	57.1429	n.a.
SELPLG	1.56861	9.49928	96.7245	8.53757e-23	3.48846e-21	63.6364	surface
ATF3	1.8778	9.23838	1508.3	9.29271e-23	3.75807e-21	27.2727	n.a.
WIPF1	1.60138	9.50885	95.171	1.86649e-22	7.47166e-21	58.4416	n.a.
CTNNAL1	2.01754	9.2496	587.63	2.64102e-22	1.04659e-20	41.5584	nonsurface
ENSECAG00000032131	1.74695	9.34941	136.936	3.13143e-22	1.23472e-20	49.3506	n.a.
DQB	1.23367	10.0112	93.3265	4.72769e-22	1.82758e-20	81.8182	n.a.
DBI	1.26234	9.67298	92.8525	6.00334e-22	2.30938e-20	87.013	n.a.
RAP1B	1.363	9.59007	91.5811	1.13929e-21	4.31946e-20	88.3117	n.a.
ABCG2	1.63037	9.26204	382.718	1.7878e-21	6.74573e-20	35.0649	surface
RGS10	1.46417	9.59031	90.4905	1.97543e-21	7.4182e-20	55.8442	n.a.
UCP2	1.03853	9.9052	90.2298	2.25133e-21	8.4142e-20	96.1039	nonsurface
RAC2	1.19607	10.5937	89.6999	2.94074e-21	1.08368e-19	93.5065	n.a.
Eqca-DQB1	1.01211	10.9251	89.3312	3.54148e-21	1.29297e-19	97.4026	n.a.
BIN2	1.35817	9.7163	89.0706	4.03887e-21	1.46103e-19	89.6104	n.a.
ITM2C	1.56619	9.59936	88.452	5.51723e-21	1.98671e-19	49.3506	surface
TNFSF10	1.45504	9.42679	88.1618	6.38647e-21	2.28926e-19	77.9221	n.a.
ENSECAG00000012830	1.74414	9.26296	389.461	2.65763e-20	9.23263e-19	29.8701	n.a.
MYL12A	1.04171	10.5058	85.0498	3.06877e-20	1.06142e-18	94.8052	n.a.
SAMD9L	1.49014	9.42161	84.8498	3.39454e-20	1.16897e-18	67.5325	n.a.
ADGRE5	1.35387	9.57906	84	5.21182e-20	1.77924e-18	76.6234	n.a.
KIF22	1.76485	9.25452	490.187	1.02694e-19	3.46086e-18	28.5714	n.a.
SEPT9	1.51103	9.76937	81.9511	1.46578e-19	4.89442e-18	67.5325	n.a.
INPP5F	1.85351	9.25489	454.957	2.15006e-19	7.06473e-18	27.2727	n.a.
SLC7A7	1.27499	9.40462	80.5196	3.01939e-19	9.79873e-18	76.6234	n.a.
NMI	1.30039	9.41492	85.93	4.26339e-19	1.37791e-17	81.8182	n.a.
ST6GALNAC2	1.53075	9.27831	166.392	1.9005e-18	5.90999e-17	48.0519	nonsurface
DBNL	1.43049	9.44478	91.4394	1.91104e-18	5.90999e-17	75.3247	n.a.
RF00411	1.53062	9.45188	78.3625	1.96127e-18	6.02937e-17	45.4545	n.a.
ENSECAG00000009162	1.04011	10.4732	76.8112	1.96493e-18	6.02937e-17	93.5065	n.a.
GNA15	1.73499	9.31218	150.38	1.98157e-18	6.05683e-17	42.8571	n.a.
CYTH1	1.6701	9.37653	100.63	2.40846e-18	7.33326e-17	38.961	n.a.
TIFA	1.63876	10.0295	75.0848	4.70117e-18	1.40964e-16	63.6364	n.a.
LIMD2	1.44449	10.1428	74.321	6.91621e-18	2.05042e-16	74.026	n.a.
PAM	1.75999	9.24527	603.17	7.74058e-18	2.28622e-16	27.2727	surface
CALM2	1.10067	10.2749	73.6515	9.70166e-18	2.84414e-16	87.013	n.a.
HYPK	1.56152	9.46276	80.5367	1.50485e-17	4.37905e-16	59.7403	n.a.
JUP	1.68548	9.25098	555.711	3.68963e-17	1.04663e-15	25.974	n.a.
ARL6IP1	1.48669	9.55216	70.7523	4.20302e-17	1.18799e-15	66.2338	nonsurface
HPRT1	1.30978	9.50765	70.3713	5.09657e-17	1.43541e-15	58.4416	n.a.
ITGB1	1.57347	9.53094	69.9371	6.34859e-17	1.76908e-15	38.961	surface
PRDX1	1.32002	9.88573	69.8378	6.67564e-17	1.85367e-15	72.7273	n.a.
TUBA4A	1.46659	9.54788	69.8119	6.76357e-17	1.87149e-15	48.0519	n.a.
NEDD9	1.67966	9.29113	192.464	1.42809e-16	3.88341e-15	29.8701	n.a.
KLF2	1.46698	9.40817	72.454	1.46421e-16	3.95438e-15	49.3506	n.a.
NRN1	1.50487	9.27072	290.815	1.52955e-16	4.11674e-15	38.961	surface
SQSTM1	1.48083	9.45598	68.1783	1.54599e-16	4.14682e-15	50.6494	n.a.
MSN	1.16246	9.61231	67.8971	1.78241e-16	4.76478e-15	85.7143	n.a.
ITGA4	1.40903	9.46502	72.7482	1.9816e-16	5.27936e-15	51.9481	surface
APP	1.49744	9.24868	397.785	4.99887e-16	1.31404e-14	41.5584	surface
MEF2A	1.56781	9.30202	142.959	5.15625e-16	1.34643e-14	29.8701	n.a.
SH2D3C	1.57144	9.29159	152.119	5.43042e-16	1.41334e-14	27.2727	n.a.
RPS6KA1	1.48133	9.40187	86.0343	5.80203e-16	1.50016e-14	57.1429	n.a.
PTP4A2	1.30392	9.74594	63.995	1.2859e-15	3.22948e-14	74.026	n.a.
RASA3	1.51346	9.57508	63.8042	1.41642e-15	3.54601e-14	50.6494	n.a.
IFIT3	1.65696	9.27478	210.74	1.97337e-15	4.90915e-14	29.8701	n.a.
YWHAH	1.33911	9.59516	62.87	2.27393e-15	5.62139e-14	58.4416	n.a.
ACTR3	1.19607	9.9778	62.3427	2.97055e-15	7.29774e-14	80.5195	n.a.
ILT11A	1.40575	9.26212	364.234	3.50081e-15	8.49458e-14	53.2468	n.a.
RF01956	1.39105	9.2926	128.438	3.55639e-15	8.60296e-14	75.3247	n.a.
FCGRT	1.37843	9.33719	145.973	4.15929e-15	9.96965e-14	45.4545	surface
CXCL16	1.46895	9.30532	118.287	4.38906e-15	1.04885e-13	37.6623	surface
ITGAL	1.40126	9.4047	78.4709	4.6855e-15	1.11295e-13	45.4545	surface
PTGER4	1.58908	9.34759	108.147	5.02432e-15	1.18628e-13	27.2727	surface
ENSECAG00000040532	1.50735	9.30289	127.879	7.16249e-15	1.67606e-13	40.2597	n.a.
CAP1	1.20501	9.95005	60.4588	7.72063e-15	1.80133e-13	87.013	n.a.
ENSECAG00000037332	1.16383	10.0541	60.0829	9.34222e-15	2.17324e-13	81.8182	n.a.
DHRS3	1.28219	9.31112	122.217	1.23505e-14	2.85619e-13	61.039	nonsurface
CHD9	1.25481	9.42622	62.6179	3.63198e-14	8.18337e-13	59.7403	n.a.
KLF4	1.43161	9.25946	414.294	4.38119e-14	9.81536e-13	35.0649	n.a.
PNRC1	1.17972	9.95752	56.3668	6.15789e-14	1.36408e-12	81.8182	n.a.
LUZP6	1.26798	9.43178	60.3365	1.01388e-13	2.23962e-12	51.9481	n.a.
TTC9C	1.44231	9.34448	76.4089	1.49052e-13	3.24703e-12	33.7662	n.a.
FYN	1.45459	9.42348	75.2579	1.71336e-13	3.72219e-12	32.4675	n.a.
PTBP3	1.49181	9.40011	74.9678	2.27858e-13	4.92299e-12	51.9481	n.a.
TMEM14C	1.10106	9.66742	53.423	2.74731e-13	5.91949e-12	77.9221	nonsurface
CHMP4B	1.1972	9.45179	53.4445	2.81821e-13	6.0557e-12	66.2338	n.a.
DDX5	1.06125	10.2495	52.5219	4.34343e-13	9.18292e-12	79.2208	n.a.
ENSECAG00000003925	1.10474	9.50588	52.1188	5.33149e-13	1.12118e-11	67.5325	n.a.
ENSECAG00000009794	1.29653	9.33975	70.7175	8.82382e-13	1.84086e-11	49.3506	n.a.
CCDC12	1.40751	9.37268	68.9793	1.88341e-12	3.87795e-11	41.5584	nonsurface
CMTM3	1.3425	9.49685	56.0877	1.92744e-12	3.95829e-11	33.7662	nonsurface
REL	1.40675	9.31665	90.7477	3.18161e-12	6.48325e-11	29.8701	n.a.
LAP3	1.17525	9.44032	58.0567	3.33091e-12	6.76999e-11	59.7403	n.a.
ARHGAP15	1.38076	9.67668	48.3727	3.58674e-12	7.25258e-11	49.3506	n.a.
NDUFS5	1.1859	9.64234	48.2309	3.85546e-12	7.75195e-11	74.026	n.a.
UPF2	1.44952	9.33903	82.0678	3.8632e-12	7.75195e-11	33.7662	n.a.
ENSECAG00000034339	1.0665	10.1882	47.5897	5.34449e-12	1.05896e-10	74.026	n.a.
MAGOH	1.3762	9.48027	53.1727	6.03234e-12	1.19226e-10	51.9481	n.a.
NR1H3	1.40332	9.24399	628.465	6.76244e-12	1.33322e-10	25.974	n.a.
MRPL35	1.51232	9.31672	95.3594	6.90515e-12	1.35795e-10	36.3636	n.a.
ENSECAG00000028581	1.4527	9.2649	171.524	7.01824e-12	1.37676e-10	42.8571	n.a.
STARD7	1.36936	9.30386	101.97	8.15981e-12	1.59278e-10	44.1558	n.a.
ENSECAG00000000775	1.01214	9.46209	58.1766	8.37426e-12	1.6306e-10	66.2338	n.a.
TK2	1.4588	9.30749	111.453	9.06205e-12	1.76018e-10	25.974	n.a.
SNAP23	1.43235	9.31376	93.8423	1.10422e-11	2.13429e-10	33.7662	n.a.
PAQR4	1.39547	9.29418	116.794	1.33695e-11	2.57779e-10	25.974	nonsurface
NET1	1.36456	9.27005	183.811	1.79453e-11	3.43487e-10	37.6623	n.a.
MEF2C	1.15816	9.42049	127.046	2.39959e-11	4.55983e-10	49.3506	n.a.
DRAM2	1.23565	9.40199	52.1182	2.39961e-11	4.55983e-10	46.7532	nonsurface
SYNGR2	1.37399	9.3319	120.287	2.94804e-11	5.54851e-10	41.5584	n.a.
STK10	1.10075	9.39204	48.3534	4.75691e-11	8.82658e-10	59.7403	n.a.
NDUFA12	1.18949	9.46724	46.7599	5.77297e-11	1.06868e-09	50.6494	n.a.
ACSL4	1.34809	9.28331	123.079	8.46936e-11	1.54964e-09	27.2727	nonsurface
ENY2	1.12	9.47257	44.8742	8.50206e-11	1.55202e-09	62.3377	n.a.
ENSECAG00000011858	1.10446	9.58869	41.8417	1.00287e-10	1.80562e-09	62.3377	n.a.
RHOB	1.394	9.28928	128.484	1.08012e-10	1.94028e-09	37.6623	n.a.
ANXA6	1.34458	9.56127	41.4659	1.21512e-10	2.17783e-09	36.3636	n.a.
GARS	1.34999	9.37973	60.6585	1.63177e-10	2.90477e-09	36.3636	n.a.
EGLN3	1.04199	9.32493	113.167	1.72904e-10	3.06409e-09	61.039	n.a.
PEBP1	1.05536	9.6042	40.5845	1.90658e-10	3.37114e-09	62.3377	n.a.
MYD88	1.11541	9.3632	51.3798	2.04347e-10	3.60511e-09	53.2468	n.a.
NDE1	1.28426	9.27962	106.698	2.16352e-10	3.79145e-09	33.7662	n.a.
ENSECAG00000020991	1.08728	9.26806	143.766	2.18447e-10	3.81967e-09	38.961	n.a.
PHF20	1.23712	9.30199	73.2419	2.31393e-10	4.02818e-09	27.2727	n.a.
ENSECAG00000038583	1.27973	9.33869	65.8595	3.45567e-10	5.91138e-09	33.7662	n.a.
OSTC	1.08803	9.56628	39.066	4.14479e-10	7.01413e-09	64.9351	nonsurface
RIPOR2	1.26669	9.47452	42.799	6.55905e-10	1.08894e-08	32.4675	n.a.
DNAJC8	1.20256	9.56638	37.5757	8.88811e-10	1.46943e-08	50.6494	n.a.
OSBPL8	1.03825	9.33401	44.9054	1.56257e-09	2.52508e-08	38.961	nonsurface
EIF4E1B	1.35794	9.25606	319.991	1.58824e-09	2.56132e-08	37.6623	n.a.
MAP3K8	1.23966	9.32259	86.6445	1.60606e-09	2.58477e-08	33.7662	n.a.
ACAA1	1.28935	9.27838	106.394	1.69977e-09	2.73001e-08	32.4675	nonsurface
CYFIP1	1.06416	9.25057	343.375	2.27941e-09	3.62408e-08	25.974	n.a.
ENSA	1.0458	9.67101	35.2783	2.88521e-09	4.55056e-08	63.6364	n.a.
MACF1	1.17756	9.39025	40.2774	4.80776e-09	7.4781e-08	29.8701	n.a.
MAP3K1	1.16061	9.39605	41.0316	6.24495e-09	9.6564e-08	32.4675	n.a.
NUCKS1	1.1422	9.73543	33.4487	7.37961e-09	1.12812e-07	50.6494	n.a.
FUT8	1.28966	9.34248	60.4977	7.38156e-09	1.12812e-07	28.5714	nonsurface
HHEX	1.06065	9.44007	43.9157	7.88458e-09	1.19803e-07	55.8442	n.a.
RALB	1.03094	9.31348	52.4976	8.87041e-09	1.34265e-07	41.5584	n.a.
RASGRP2	1.20574	9.46427	37.8311	1.10957e-08	1.66986e-07	36.3636	n.a.
UBE2E2	1.14208	9.29436	69.8415	1.45693e-08	2.15561e-07	32.4675	n.a.
PLEKHO1	1.01318	9.31562	76.5359	1.9029e-08	2.7841e-07	46.7532	n.a.
AKIRIN2	1.07236	9.42687	35.8204	1.9771e-08	2.88195e-07	45.4545	n.a.
SDHC	1.10967	9.43847	39.1342	1.98119e-08	2.8826e-07	51.9481	nonsurface
POLR2K	1.22592	9.39948	44.9253	2.02263e-08	2.93207e-07	37.6623	n.a.
ENSECAG00000037215	1.06776	9.37411	43.9355	2.04281e-08	2.95589e-07	45.4545	n.a.
MIER1	1.10197	9.39385	37.59	2.05887e-08	2.96824e-07	37.6623	n.a.
MRTFA	1.20739	9.29723	69.9972	2.25669e-08	3.23568e-07	27.2727	n.a.
SRSF5	1.00531	9.81741	31.0132	2.58177e-08	3.67467e-07	58.4416	n.a.
CEPT1	1.20773	9.31036	60.7267	3.07474e-08	4.34541e-07	28.5714	n.a.
ENSECAG00000037904	1.12654	9.48203	32.869	3.59946e-08	5.05077e-07	35.0649	n.a.
RALA	1.16583	9.37286	42.8256	3.79869e-08	5.31143e-07	27.2727	n.a.
ENSECAG00000038252	1.18917	9.39703	44.7921	4.41164e-08	6.11428e-07	31.1688	n.a.
SH3KBP1	1.17974	9.44658	36.8173	4.8622e-08	6.71511e-07	33.7662	n.a.
XAF1	1.09605	9.28179	66.8601	6.35097e-08	8.63513e-07	25.974	n.a.
MPHOSPH8	1.11899	9.46823	31.3896	6.82985e-08	9.25433e-07	36.3636	n.a.
SMIM10L1	1.04045	9.52949	28.741	8.32629e-08	1.11859e-06	41.5584	n.a.
RNF7	1.00737	9.4313	28.9766	9.82549e-08	1.31328e-06	40.2597	n.a.
ARL8A	1.02584	9.32139	44.7181	1.17575e-07	1.56357e-06	31.1688	n.a.
AKR1B1	1.20399	9.43022	38.4149	1.7186e-07	2.23645e-06	31.1688	n.a.
CHCHD7	1.01904	9.41353	33.1779	1.74252e-07	2.26384e-06	36.3636	n.a.
NUB1	1.03756	9.4301	28.9805	1.84658e-07	2.39116e-06	33.7662	n.a.
ENSECAG00000038714	1.11637	9.3099	102.798	1.87186e-07	2.41992e-06	33.7662	n.a.
TRAF3IP3	1.11593	9.801	27.0167	2.02849e-07	2.60532e-06	36.3636	nonsurface
SLC3A2	1.10208	9.35652	40.8118	2.65445e-07	3.34393e-06	37.6623	surface
ENSECAG00000002652	1.14934	9.28843	75.3664	2.76255e-07	3.46903e-06	29.8701	n.a.
ENSECAG00000038022	1.01129	9.34193	40.2851	2.85577e-07	3.5747e-06	29.8701	n.a.
DNAJC2	1.17843	9.41229	36.3564	3.00584e-07	3.75658e-06	29.8701	n.a.
ENSECAG00000019430	1.0095	9.33235	43.4906	3.89376e-07	4.76805e-06	45.4545	n.a.
TLR7	1.01161	9.26546	139.811	4.1708e-07	5.06794e-06	35.0649	surface
PDHB	1.14916	9.37661	40.5876	5.31844e-07	6.39348e-06	27.2727	n.a.
SUN2	1.07644	9.53594	25.373	5.4468e-07	6.52788e-06	32.4675	nonsurface
SNU13	1.00607	9.60074	24.9506	5.91055e-07	7.05153e-06	42.8571	n.a.
PFDN6	1.2209	9.35795	46.1366	6.35444e-07	7.54685e-06	25.974	n.a.
CCDC88A	1.0492	9.30184	176.424	6.89684e-07	8.1542e-06	53.2468	n.a.
DEGS1	1.00964	9.36564	34.7864	8.38396e-07	9.80949e-06	36.3636	nonsurface
PSMD14	1.15384	9.37542	42.4399	8.45487e-07	9.87779e-06	27.2727	n.a.
MRPS14	1.12468	9.36699	38.8632	9.221e-07	1.06623e-05	33.7662	n.a.
RIN3	1.11776	9.30108	65.769	9.90745e-07	1.14225e-05	28.5714	n.a.
UMAD1	1.07704	9.3877	35.3432	1.10845e-06	1.27053e-05	33.7662	n.a.
eca-mir-9051	1.01396	9.28539	60.6798	1.30375e-06	1.46876e-05	35.0649	n.a.
WAS	1.0753	9.44101	32.0954	1.34482e-06	1.51287e-05	41.5584	n.a.
PIK3R1	1.02837	9.39634	28.8815	3.45733e-06	3.64012e-05	27.2727	n.a.
UQCRC2	1.03303	9.36914	35.8671	3.48398e-06	3.66329e-05	31.1688	n.a.
ARHGAP4	1.04809	9.38229	33.9169	3.62855e-06	3.81022e-05	33.7662	n.a.
TSR2	1.04474	9.38638	31.3269	3.84409e-06	4.00456e-05	29.8701	n.a.
VTA1	1.08204	9.32042	44.5179	4.95875e-06	5.0984e-05	27.2727	n.a.
AKAP13	1.08998	9.30158	52.9442	5.30551e-06	5.42662e-05	28.5714	n.a.
MPP1	1.00409	9.36121	39.677	6.79535e-06	6.77474e-05	36.3636	n.a.
UBE2N	1.01507	9.52005	23.7328	7.90551e-06	7.77342e-05	36.3636	n.a.
ENSECAG00000016410	1.01261	9.256	142.781	1.72958e-05	0.000160187	36.3636	n.a.
FAM89B	1.01198	9.3314	40.1627	1.84654e-05	0.000169718	31.1688	n.a.
