# Supplementary material for: Single-cell resolution landscape of equine peripheral blood mononuclear cells reveals diverse cell types including T-bet+ B cells
Source: BMC Biol. 2021 Jan 22;19:13. doi: 10.1186/s12915-020-00947-5 (PMC7820527; doi:10.1186/s12915-020-00947-5)
Supplement: Supplementary file 5 — additional file 5. Differentially expressed genes within dendritic cell clusters only. [file 12915_2020_947_MOESM5_ESM.xlsx]

## Sheet: DC cluster 19
genes	logFC	logCPM	F	PValue	FDR	Percent expressed	Surfacome.Label
S100A4	5.05727	11.2922	2185.55	0	0	97.411	n.a.
FCER1A	4.09305	9.4154	4933.38	0	0	66.9903	surface
LYZ	3.86638	11.7488	1768.79	0	0	59.5469	n.a.
FCER1G	2.10404	10.2039	2409.95	0	0	100	nonsurface
RNASE6	2.87632	10.2051	1400.19	1.86618e-300	2.10239e-297	95.1456	n.a.
RNASE4	2.70536	10.1008	1344.44	8.40549e-289	8.28571e-286	93.6893	n.a.
S100A6	3.51207	10.4366	1037.57	2.51829e-224	2.20659e-221	96.9256	n.a.
DRA	1.76377	11.7419	1009.84	1.79655e-218	1.41676e-215	99.8382	n.a.
ENSECAG00000035085	3.13244	9.29036	3552.9	4.51632e-208	3.23779e-205	39.9676	n.a.
CD74	1.32806	12.6281	909.593	2.87942e-197	1.62194e-194	100	surface
DRB	1.89967	11.2053	859.198	1.38747e-186	7.2944e-184	99.8382	n.a.
SPI1	1.84729	9.66179	885.831	6.35994e-166	2.95027e-163	99.0291	n.a.
S100A5	2.96241	9.58344	729.631	4.82115e-159	2.1122e-156	60.8414	n.a.
TIMP1	3.01048	9.33328	1328.42	1.53546e-154	6.37296e-152	70.2265	n.a.
CD1E2	2.62906	9.26737	1789.92	5.70142e-151	2.24807e-148	62.945	n.a.
S100A10	2.06124	10.8657	651.924	1.7764e-142	6.6708e-140	99.1909	nonsurface
MNDA	2.64197	10.2583	619.582	1.43504e-135	4.92031e-133	93.2039	n.a.
ENSECAG00000040634	2.97465	9.95564	594.627	3.10628e-130	1.02067e-127	90.2913	n.a.
CST3	1.07732	11.9213	594.41	3.44902e-130	1.08796e-127	100	n.a.
PLBD1	1.49127	9.97199	651.37	5.24613e-129	1.59119e-126	82.8479	n.a.
DQA	1.6346	10.7124	579.094	6.51185e-127	1.90194e-124	99.8382	n.a.
ENSECAG00000038313	2.1802	9.37181	770.723	3.55957e-125	9.67958e-123	75.2427	n.a.
CFP	2.21736	9.43429	2231.03	9.04771e-124	2.37834e-121	95.1456	n.a.
SYNE4	1.11833	10.39	543.005	3.46128e-119	8.80506e-117	99.6764	nonsurface
S100P	2.5497	9.82051	1739.17	2.19297e-117	5.40431e-115	27.6699	n.a.
TSPO	2.13705	9.73227	489.343	2.8789e-107	6.3064e-105	69.2557	nonsurface
Eqca-DQB1	1.36474	10.9251	446.617	1.64718e-98	3.41832e-96	99.5146	n.a.
VIM	1.2044	11.2858	444.868	3.91269e-98	7.91165e-96	100	nonsurface
ENSECAG00000033857	2.40021	9.33155	2745.46	7.7143e-96	1.52087e-93	51.2945	n.a.
ENSECAG00000040180	2.32414	9.7881	420.459	6.90883e-93	1.32885e-90	73.4628	n.a.
HACD4	2.35292	9.30151	2436.15	1.10717e-92	2.07883e-90	57.1197	n.a.
ENSECAG00000019318	1.84476	9.34546	479.993	7.25528e-92	1.31567e-89	78.6408	n.a.
ABCA6	2.31135	9.27999	2258.01	7.34078e-92	1.31567e-89	42.7184	surface
CSF1R	2.13684	9.33356	2014.05	4.87709e-90	8.54684e-88	54.0453	surface
ENSECAG00000029716	1.96067	9.87713	404.711	1.68915e-89	2.89579e-87	84.6278	n.a.
MS4A7	2.18728	9.31281	1704.95	5.93827e-88	9.96366e-86	56.7961	n.a.
ENSECAG00000029951	1.95458	9.31734	431.338	2.55264e-87	4.19378e-85	61.0032	n.a.
IFI30	1.35595	9.94287	390.99	1.51418e-86	2.38817e-84	99.1909	n.a.
ANXA2	1.76879	9.88751	386.03	1.76962e-85	2.73631e-83	93.2039	n.a.
SERPINB1	1.97335	9.45075	379.487	4.53696e-84	6.75066e-82	81.3916	nonsurface
CTSZ	1.25809	9.86308	377.018	1.54393e-83	2.25471e-81	89.8058	n.a.
PRNP	2.20181	9.32609	941.836	1.08868e-80	1.53309e-78	49.6764	nonsurface
GIMAP7	2.01888	10.5132	360.678	5.12141e-80	7.08551e-78	71.521	n.a.
ENSECAG00000007681	2.21274	9.66031	354.872	9.16681e-79	1.20483e-76	62.2977	n.a.
ENSECAG00000035431	2.10716	9.32299	1739.26	1.44081e-78	1.86266e-76	56.3107	n.a.
FCGRT	1.86556	9.33719	409.13	4.56216e-77	5.62144e-75	86.8932	surface
IFI27	2.0012	9.73139	311.802	1.7853e-69	2.07042e-67	38.1877	nonsurface
ENSECAG00000031569	1.23629	11.1936	311.296	2.29428e-69	2.62213e-67	99.6764	n.a.
EGLN3	1.3214	9.32493	367.031	9.82195e-69	1.10651e-66	74.9191	n.a.
ENSECAG00000007663	1.76528	9.73396	303.696	1.00498e-67	1.11624e-65	59.8706	n.a.
HSPB1	1.48976	9.6778	303.369	1.18116e-67	1.2937e-65	94.822	n.a.
KCNE3	1.9758	9.29855	1394.86	1.90442e-62	1.97609e-60	57.1197	n.a.
MEF2C	1.16252	9.42049	306.167	3.2131e-62	3.29071e-60	86.5696	n.a.
ASGR2	1.97039	9.24294	1154.06	3.09656e-61	3.09107e-59	33.0097	surface
ENSECAG00000021796	1.35831	9.69114	269.378	2.62118e-60	2.58382e-58	97.2492	n.a.
MHCB3	1.89264	10.2652	256.214	1.84511e-57	1.73221e-55	68.123	n.a.
FGGY	1.83902	9.26967	832.895	3.85947e-57	3.58068e-55	62.7832	n.a.
ACTG1	1.26911	10.7454	254.43	4.48822e-57	4.1156e-55	100	n.a.
SLAMF9	1.79363	9.24556	1454.88	1.97892e-56	1.77339e-54	39.9676	surface
ENSECAG00000015010	1.81673	9.28724	1551.66	3.12667e-56	2.77044e-54	38.835	n.a.
HLA-DMA	1.46793	9.60513	248.844	7.26536e-56	6.22768e-54	94.3366	surface
CD68	1.35255	9.34646	576.502	4.17599e-55	3.54106e-53	72.8155	surface
FGL2	1.38674	9.48797	268.735	2.64716e-52	2.19742e-50	79.6117	n.a.
YEATS4	1.63613	9.41936	229.025	1.42305e-51	1.15692e-49	75.4045	n.a.
NFAM1	1.60116	9.3582	673.223	2.76385e-51	2.22405e-49	76.2136	surface
FGR	1.02433	9.48827	247.402	1.50974e-50	1.19058e-48	91.5858	n.a.
PKM	1.47985	9.80771	213.372	3.51189e-48	2.6376e-46	86.5696	n.a.
SAMD9L	1.67385	9.42161	244.802	1.96135e-46	1.45917e-44	38.3495	n.a.
FABP3	1.22616	9.34116	252.068	1.42605e-45	1.02235e-43	58.4142	n.a.
MSN	1.60904	9.61231	199.583	3.43848e-45	2.44287e-43	80.7443	n.a.
ENSECAG00000019309	1.58301	9.39907	304.823	8.05419e-45	5.62083e-43	36.4078	n.a.
REXO2	1.32219	9.45566	192.313	1.30056e-43	8.766e-42	72.1683	n.a.
BLVRB	1.33778	9.44967	199.333	1.33901e-43	8.94867e-42	72.4919	n.a.
ALDH2	1.52401	9.5616	385.993	1.52479e-43	1.01046e-41	58.2524	n.a.
GLIPR2	1.53467	9.46997	229.932	4.23806e-43	2.76209e-41	59.3851	n.a.
IL13RA1	1.49691	9.30148	823.555	1.37564e-42	8.89202e-41	68.6084	surface
CD14	1.61067	9.31776	1761.75	1.66569e-42	1.06794e-40	72.0065	surface
CKB	1.51818	9.32083	1070.03	5.1035e-42	3.24566e-40	69.5793	n.a.
MYCBP2	1.4259	9.5377	182.649	1.63061e-41	1.02872e-39	89.1586	n.a.
HNMT	1.44107	9.28519	1767.2	2.57389e-41	1.59824e-39	26.2136	n.a.
HK3	1.6061	9.28397	1287.97	5.26789e-41	3.22036e-39	35.5987	n.a.
SAT1	1.12888	9.72712	180.05	5.98095e-41	3.62814e-39	93.6893	n.a.
LGALS3	1.40636	9.52391	226.306	7.21563e-40	4.3437e-38	35.5987	n.a.
ENSECAG00000016543	1.46663	9.81245	172.895	2.14451e-39	1.27155e-37	85.5987	n.a.
ENSECAG00000024181	1.43944	9.25861	1484.29	3.067e-39	1.80495e-37	30.0971	n.a.
PAK1	1.29349	9.33101	702.905	6.6392e-39	3.87828e-37	78.479	n.a.
FABP5	1.57735	9.52638	167.25	3.62485e-38	2.07142e-36	38.3495	n.a.
ANXA5	1.15615	9.51627	165.551	8.46456e-38	4.73415e-36	84.3042	n.a.
SRGN	1.03607	10.4845	161.926	5.19698e-37	2.82644e-35	95.6311	n.a.
IGSF6	1.09508	9.36507	538.37	1.29182e-36	6.97758e-35	64.4013	surface
RGS10	1.41963	9.59031	159.279	1.95997e-36	1.05145e-34	84.466	n.a.
ENSECAG00000017042	1.16687	9.34584	546.32	2.45482e-36	1.30802e-34	70.712	n.a.
TKT	1.1057	9.60694	157.509	4.7466e-36	2.51219e-34	87.7023	n.a.
CAPN2	1.38665	9.33173	210.395	9.0837e-35	4.68197e-33	50.1618	n.a.
S100A11	1.2677	9.84698	151.247	1.09345e-34	5.56318e-33	85.4369	n.a.
DOK2	1.40362	9.34228	277.762	1.46887e-34	7.42531e-33	34.1424	n.a.
DHRS3	1.428	9.31112	344.822	1.28617e-33	6.3791e-32	55.3398	nonsurface
NMI	1.27441	9.41492	146.051	1.47798e-33	7.28457e-32	57.9288	n.a.
TCN2	1.29215	9.25466	687.4	7.49648e-33	3.58286e-31	39.8058	n.a.
PLEKHO1	1.30404	9.31562	273.61	8.73253e-33	4.12363e-31	66.6667	n.a.
JUNB	1.31447	9.53954	141.551	1.41115e-32	6.58481e-31	75.2427	n.a.
NCF2	1.26174	9.33322	208.773	1.15239e-31	5.22286e-30	50	n.a.
KLF4	1.41833	9.25946	971.28	8.89348e-31	3.89633e-29	46.2783	n.a.
C1H15orf48	1.22043	9.69292	189.843	1.02619e-30	4.47102e-29	43.5275	n.a.
CORO1B	1.08446	9.40031	142.1	2.57165e-30	1.10218e-28	83.1715	n.a.
ENSECAG00000029003	1.00833	10.0414	131.074	2.70485e-30	1.153e-28	94.1748	n.a.
ANXA1	1.10602	9.82954	128.396	1.03692e-29	4.32654e-28	87.5405	n.a.
EMP3	1.05421	10.126	126.919	2.17663e-29	9.03414e-28	88.0259	surface
MYADM	1.29026	9.3852	144.281	4.63944e-29	1.90555e-27	53.0744	surface
ENSECAG00000009733	1.31224	9.32784	178.414	1.24176e-28	5.02181e-27	53.7217	n.a.
LDHA	1.04356	9.67884	122.436	2.0675e-28	8.31852e-27	90.6149	n.a.
CX3CR1	1.35224	9.28867	477.198	5.6638e-28	2.23324e-26	42.233	surface
GLUL	1.32472	9.32713	276.801	1.79103e-27	6.82321e-26	38.6731	n.a.
AIM2	1.26725	9.35854	299.732	2.12884e-27	8.07116e-26	66.343	n.a.
ENSECAG00000019932	1.21232	9.33152	181.553	2.5881e-27	9.76545e-26	58.8997	n.a.
TCF7L2	1.28606	9.25725	512.019	2.62328e-27	9.85105e-26	32.8479	n.a.
CASP4	1.19837	9.4053	148.345	1.04262e-26	3.82424e-25	29.9353	n.a.
FLNA	1.12485	9.4126	137.107	1.46987e-26	5.31715e-25	44.6602	n.a.
HIF1A	1.02612	9.36851	113.536	8.26072e-26	2.90821e-24	64.5631	n.a.
RF01956	1.30878	9.2926	374.392	5.28239e-25	1.81117e-23	57.9288	n.a.
LY86	1.07882	9.28598	392.032	8.19901e-25	2.775e-23	31.2298	n.a.
ASCL4	1.15275	9.26895	720.832	1.21603e-24	4.06341e-23	28.479	n.a.
ENSECAG00000017092	1.16956	9.23926	1049.61	5.11664e-24	1.64024e-22	27.6699	n.a.
UBE2E3	1.04917	9.39151	129.886	5.90071e-24	1.88393e-22	54.5307	n.a.
LPAR6	1.07259	9.26873	410.744	1.42502e-23	4.45942e-22	59.0615	surface
ID3	1.11544	9.66975	100.177	1.50014e-23	4.67593e-22	48.0583	n.a.
ITGAX	1.26497	9.26419	499.31	2.27599e-23	7.01112e-22	38.0259	surface
TFEB	1.22003	9.35436	259.597	2.34359e-23	7.19125e-22	60.5178	n.a.
NRN1	1.21145	9.27072	398.17	2.38335e-23	7.28494e-22	38.6731	surface
C4BPA	1.04109	9.40133	376.54	7.78182e-23	2.33336e-21	36.7314	n.a.
ENSECAG00000028889	1.08998	9.28711	374.96	1.13081e-22	3.36511e-21	57.4434	n.a.
eca-mir-223	1.19052	9.27775	675.872	3.74615e-22	1.09822e-20	28.6408	n.a.
TMEM106A	1.14639	9.29316	159.251	5.5332e-22	1.61014e-20	44.6602	surface
CASP1	1.1846	9.27368	499.342	7.62976e-22	2.21207e-20	44.0129	n.a.
CEBPB	1.08709	9.40701	261.133	1.45213e-21	4.10448e-20	26.699	n.a.
MECR	1.04135	9.34208	220.398	9.70607e-20	2.51783e-18	27.6699	n.a.
DPP4	1.03587	9.28844	197.578	1.87922e-19	4.76513e-18	29.1262	surface
LCP2	1.03956	9.49508	78.2187	9.65068e-19	2.32738e-17	49.1909	n.a.
DDIT4	1.12033	9.33284	138.672	1.55419e-18	3.71405e-17	33.1715	n.a.
CREG1	1.00531	9.32291	546.458	2.48173e-18	5.85956e-17	27.1845	n.a.
HMOX1	1.03428	9.34792	163.737	6.06163e-18	1.38959e-16	41.1003	nonsurface
ENSECAG00000034395	1.0296	9.28767	209.794	6.49548e-18	1.48473e-16	32.3625	n.a.
RARG	1.02781	9.278	214.621	7.08782e-18	1.61545e-16	27.1845	n.a.

## Sheet: DC cluster 24
genes	logFC	logCPM	F	PValue	FDR	Percent expressed	Surfacome.Label
ENSECAG00000039383	5.3349	9.26863	24114.1	0	0	96.3542	n.a.
ID2	4.43657	9.64515	1558.59	0	0	98.4375	n.a.
CPVL	4.32376	9.30177	5716.33	0	0	96.875	n.a.
ENSECAG00000029928	4.2871	9.2723	5436.85	0	0	94.2708	n.a.
CLEC9A	4.20484	9.24811	20849.3	0	0	85.9375	surface
ENSECAG00000024996	4.16075	9.29085	2249.08	0	0	96.875	n.a.
BATF3	4.15885	9.2774	2995.88	0	0	97.3958	n.a.
MT3	3.72537	9.28628	5094.25	0	0	93.2292	n.a.
DNASE1L3	3.68207	9.24919	9536.46	0	0	83.8542	n.a.
CST3	3.62244	11.9213	5142.67	0	0	100	n.a.
ENSECAG00000014585	2.90137	10.2713	2046.19	0	0	99.4792	n.a.
DRA	2.58515	11.7419	1844.52	0	0	100	n.a.
CD74	1.91701	12.6281	1511.98	0	0	100	surface
ENSECAG00000009190	1.38139	14.4409	1491.73	0	0	100	n.a.
GM2A	2.48124	9.99787	1477.7	6.60539e-295	3.06412e-292	95.8333	n.a.
GPIHBP1	3.35858	9.27509	3325.63	5.62908e-292	2.46616e-289	94.2708	surface
DRB	2.55509	11.2053	1330.35	7.43406e-286	2.93125e-283	100	n.a.
CKB	2.77317	9.32083	2030.39	1.09159e-194	3.91287e-192	90.625	n.a.
LRRK2	3.2261	9.27071	1536.14	9.59623e-193	3.29026e-190	88.0208	n.a.
DQA	2.19999	10.7124	873.081	1.57616e-189	5.17899e-187	100	n.a.
CLNK	3.18463	9.24608	3937.41	3.6454e-189	1.1499e-186	75.5208	n.a.
ENSECAG00000020136	3.29064	9.70141	829.983	2.20072e-180	6.67495e-178	98.4375	n.a.
Eqca-DQB1	1.96647	10.9251	754.906	2.00014e-164	5.25771e-162	100	n.a.
DQB	2.32545	10.0112	708.228	1.74766e-154	4.44583e-152	96.875	n.a.
ENSECAG00000038313	2.41413	9.37181	869.822	3.05091e-146	7.51858e-144	82.8125	n.a.
RNASE6	2.17212	10.2051	650.456	6.85049e-141	1.63706e-138	97.3958	n.a.
ENSECAG00000005400	2.77524	9.23854	17325.9	1.14862e-136	2.58801e-134	66.1458	n.a.
CD8A	2.77032	9.42808	604.888	2.00494e-132	4.39192e-130	71.875	surface
RNASE4	2.08708	10.1008	655.613	5.31675e-129	1.13319e-126	96.875	n.a.
ENSECAG00000035094	2.495	9.28627	877.691	1.2146e-124	2.52062e-122	85.4167	n.a.
CFP	2.2943	9.43429	2052.89	2.33255e-124	4.71654e-122	95.8333	n.a.
RGS2	2.76699	9.28348	2027.16	2.65264e-124	5.22967e-122	51.0417	n.a.
S100A10	2.06567	10.8657	543.564	2.62736e-119	5.05351e-117	100	nonsurface
SPP1	2.64787	9.24749	1684.21	3.44923e-116	6.47633e-114	55.7292	n.a.
RAB7B	2.60725	9.23914	4273.32	5.15722e-112	9.45811e-110	67.7083	n.a.
CST7	2.4735	9.31203	921.908	3.56468e-105	6.38889e-103	64.0625	n.a.
VAC14	2.3946	9.28538	473.912	2.26612e-104	3.97125e-102	84.375	n.a.
FOS	2.10086	9.31559	620.492	2.64315e-104	4.53128e-102	67.1875	n.a.
ENSECAG00000035439	2.41868	9.26646	2818.38	5.74354e-104	9.63693e-102	60.4167	n.a.
S100A11	2.42476	9.84698	458.593	4.40476e-101	6.94719e-99	100	n.a.
RUBCNL	2.03692	9.24886	1306.68	1.50639e-96	2.32929e-94	60.9375	n.a.
ENSECAG00000019318	2.07416	9.34546	595.646	1.63865e-93	2.43818e-91	91.6667	n.a.
PKIB	2.12523	9.27591	1021.87	1.07212e-92	1.56569e-90	88.5417	n.a.
RAB38	2.38212	9.26028	1378.7	3.17781e-91	4.5564e-89	88.0208	n.a.
SPI1	1.57321	9.66179	529.68	1.15611e-89	1.62806e-87	97.9167	n.a.
NAAA	2.48992	9.58184	393.412	4.55788e-87	6.19715e-85	94.7917	n.a.
CADM1	2.35349	9.24588	1910.7	5.29876e-84	7.08238e-82	67.7083	surface
LY6E	1.83965	10.2408	374.218	6.18975e-83	8.1354e-81	97.9167	surface
PAK1	1.93284	9.33101	1148.14	1.60129e-76	2.03674e-74	91.1458	n.a.
IRF8	1.4057	9.30302	328.089	5.49422e-73	6.76991e-71	97.9167	n.a.
ENSECAG00000028889	1.93606	9.28711	740.905	1.92844e-69	2.20401e-67	75	n.a.
PABPC1	1.03065	10.8472	296.513	3.57477e-66	3.91536e-64	100	n.a.
CSRP1	1.6534	9.28122	296.117	4.3669e-66	4.71745e-64	86.4583	n.a.
PPT1	1.80691	9.43705	275.018	1.58043e-61	1.6186e-59	84.375	n.a.
ENSECAG00000028100	2.01373	9.23655	3022.67	2.1799e-61	2.18386e-59	41.6667	n.a.
TCTN2	1.98451	9.2411	1995.95	2.18774e-61	2.18386e-59	45.3125	surface
CLIC2	1.91882	9.28597	738.094	1.45601e-60	1.41755e-58	73.4375	n.a.
ENSECAG00000021796	1.51192	9.69114	265.572	1.74443e-59	1.66023e-57	97.3958	n.a.
ENSECAG00000039164	1.77026	9.23619	5406.94	3.96893e-59	3.72607e-57	29.1667	n.a.
ENSECAG00000033359	1.87284	9.25795	750.156	8.98546e-56	7.96172e-54	54.1667	n.a.
SLAMF8	1.9311	9.23773	1654.28	2.93923e-55	2.57542e-53	47.3958	surface
SNX22	1.85758	9.24754	964.969	4.72561e-55	4.09518e-53	48.4375	n.a.
RGS1	1.68044	9.3256	239.741	6.79393e-54	5.58093e-52	77.0833	n.a.
Eqca-2	1.03365	11.477	239.009	9.78144e-54	7.95221e-52	97.9167	n.a.
DCTPP1	1.84316	9.38684	237.633	1.94304e-53	1.56355e-51	90.625	n.a.
FGD2	1.94439	9.2999	541.814	2.87121e-53	2.28711e-51	67.7083	n.a.
WDFY4	1.44052	9.28659	280.088	4.91026e-53	3.87223e-51	77.6042	nonsurface
PLEK	1.62772	9.30749	272.968	6.33638e-53	4.8989e-51	71.875	n.a.
PSMB8	1.33737	10.3458	231.781	3.59667e-52	2.75372e-50	98.9583	n.a.
Eqca-DOB1	1.37806	9.47448	308.351	5.90731e-52	4.47933e-50	80.2083	n.a.
RGS10	1.91049	9.59031	228.259	2.09348e-51	1.54292e-49	92.1875	n.a.
ENSECAG00000034569	1.56933	9.77131	223.197	2.60576e-50	1.88523e-48	54.1667	n.a.
SRGN	1.36235	10.4845	221.306	6.69343e-50	4.75535e-48	97.9167	n.a.
BTLA	1.37381	9.28157	506.169	8.42183e-50	5.92987e-48	54.6875	surface
HLA-DMA	1.44578	9.60513	202.926	6.47507e-46	4.29096e-44	94.2708	surface
NEURL1	1.44273	9.24038	989.733	2.81931e-45	1.85276e-43	64.5833	n.a.
PPA1	1.7112	9.48732	192.454	1.21223e-43	7.77208e-42	84.375	n.a.
SGK1	1.54462	9.25222	650.406	1.65716e-43	1.0539e-41	27.6042	n.a.
PLEKHO2	1.69238	9.30413	250.061	2.96563e-43	1.87096e-41	65.1042	n.a.
AIG1	1.44721	9.32702	242.619	4.77337e-43	2.964e-41	83.8542	nonsurface
PSTPIP1	1.69664	9.52916	184.587	6.18642e-42	3.72413e-40	69.7917	n.a.
SORBS3	1.49444	9.24413	1245.7	5.67548e-41	3.34006e-39	34.8958	n.a.
ENSECAG00000023388	1.7242	9.25121	1172.34	1.03381e-40	5.9508e-39	54.6875	n.a.
ENSECAG00000012400	1.28163	9.3413	218.274	7.70826e-40	4.34195e-38	43.75	n.a.
PDF	1.62149	9.29071	223.139	1.60229e-38	8.53761e-37	59.8958	n.a.
GADD45A	1.65359	9.2896	637.332	2.27715e-38	1.20521e-36	50	n.a.
ENSECAG00000006701	1.60905	9.23586	1235.75	4.86459e-38	2.54054e-36	33.8542	n.a.
MYOF	1.66737	9.24704	916.594	1.18267e-37	6.13586e-36	39.5833	surface
PCMT1	1.56107	9.28983	235.111	2.63839e-37	1.35989e-35	65.1042	n.a.
FAM135A	1.50552	9.23722	2692.69	4.08726e-37	2.093e-35	34.8958	n.a.
ENSECAG00000015275	1.5651	9.30425	285.041	1.60767e-36	8.02411e-35	57.2917	n.a.
CPNE3	1.43952	9.32687	157.383	5.05615e-36	2.50772e-34	70.8333	n.a.
PLPP1	1.66533	9.25027	588.844	9.38244e-36	4.62437e-34	42.7083	n.a.
SNX3	1.20356	9.69988	155.555	1.26319e-35	6.1491e-34	99.4792	n.a.
CA12	1.40312	9.23592	2726.41	3.18592e-35	1.53196e-33	27.6042	surface
CSTA	1.6913	9.24307	1472.5	3.8877e-34	1.83583e-32	51.0417	n.a.
FGL2	1.28771	9.48797	193.169	1.0332e-33	4.82118e-32	79.6875	n.a.
PPM1M	1.40132	9.34613	140.995	1.86435e-32	8.30635e-31	72.9167	n.a.
SLC46A3	1.11941	9.26374	160.493	8.32833e-32	3.64874e-30	60.9375	surface
HLA-DOA	1.34596	9.32272	218.01	2.48561e-31	1.08296e-29	78.125	surface
FLT3	1.1725	9.24988	257.44	5.67521e-31	2.44561e-29	77.0833	surface
LDHB	1.16104	10.0188	132.718	1.18541e-30	4.999e-29	97.9167	n.a.
ENSECAG00000032068	1.29328	9.23505	4540.89	3.30765e-30	1.37285e-28	27.6042	n.a.
HLA-DQB1	1.05028	9.26562	236.495	3.33062e-30	1.37515e-28	28.125	surface
ENSECAG00000013276	1.26644	9.39361	130.371	3.84998e-30	1.57311e-28	80.2083	n.a.
FBL	1.17414	9.74161	128.792	8.49958e-30	3.36822e-28	96.875	n.a.
ATP6V0A2	1.24521	9.24791	348.101	9.23975e-30	3.62511e-28	55.2083	surface
LPAR6	1.34328	9.26873	436.802	1.49033e-29	5.78952e-28	67.1875	surface
TUBA1A	1.26923	10.0912	126.703	2.42565e-29	9.37678e-28	90.625	n.a.
TXN	1.07033	9.93135	126.01	3.43548e-29	1.31516e-27	98.4375	n.a.
PTGER4	1.31995	9.34759	126.561	1.12196e-28	4.25376e-27	56.7708	surface
TSTD1	1.40754	9.27021	323.046	1.70633e-28	6.40768e-27	56.25	n.a.
HCK	1.4262	9.29956	396.836	2.74385e-28	1.0255e-26	59.375	n.a.
ARHGEF9	1.34292	9.24115	1020.67	7.82583e-28	2.88386e-26	29.1667	n.a.
VIPR1	1.38996	9.23594	2138.1	7.07523e-26	2.45794e-24	31.7708	surface
MGMT	1.26718	9.33219	117.276	1.57264e-25	5.39211e-24	61.4583	n.a.
ENSECAG00000031154	1.24772	9.27545	341.027	7.01464e-25	2.36399e-23	27.6042	n.a.
NEXN	1.35265	9.23833	1608.08	3.5444e-24	1.1695e-22	34.8958	n.a.
PIK3CB	1.28565	9.24426	529.678	4.50179e-24	1.47308e-22	44.2708	n.a.
ENSECAG00000016410	1.26047	9.256	676.815	4.64804e-24	1.51464e-22	39.0625	n.a.
CRHBP	1.17227	9.24517	304.097	1.43626e-23	4.58556e-22	39.0625	n.a.
RHOB	1.17187	9.28928	175.755	1.50772e-23	4.7943e-22	48.4375	n.a.
TBXAS1	1.28648	9.2862	719.676	2.39574e-23	7.527e-22	46.875	nonsurface
WDR41	1.18695	9.31993	111.694	6.48671e-23	2.01796e-21	57.8125	n.a.
GNL1	1.09626	9.28518	116.729	6.49965e-23	2.01796e-21	57.8125	n.a.
CD40	1.30844	9.29625	258.19	8.09336e-23	2.50291e-21	44.2708	surface
OPTN	1.22695	9.44318	105.836	3.37198e-22	1.01883e-20	39.0625	n.a.
TBC1D9	1.2722	9.24573	644.822	4.7306e-22	1.41846e-20	35.9375	n.a.
MPST	1.20301	9.29935	154.013	8.53211e-22	2.53903e-20	44.2708	n.a.
TRIO	1.24732	9.23956	738.826	1.31543e-21	3.87069e-20	40.625	n.a.
NDUFB4	1.03981	9.54484	90.6432	1.82794e-21	5.33894e-20	92.7083	nonsurface
DUSP1	1.17198	9.37559	155.339	1.96488e-21	5.71773e-20	42.7083	nonsurface
TMEM145	1.24141	9.29076	182.127	2.51583e-21	7.24083e-20	34.8958	surface
SMAGP	1.20818	9.30651	132.064	9.00979e-21	2.53754e-19	43.75	nonsurface
SUSD3	1.23661	9.52144	87.2427	1.01525e-20	2.84921e-19	46.875	surface
NFAM1	1.09128	9.3582	325.235	1.4141e-20	3.95446e-19	67.1875	surface
COPRS	1.19853	9.26869	191.033	1.52441e-20	4.21807e-19	43.75	n.a.
APRT	1.12072	9.68591	84.7115	3.6399e-20	9.86401e-19	89.5833	n.a.
ITGA4	1.08162	9.46502	84.2236	4.65715e-20	1.24919e-18	77.0833	surface
LASP1	1.12319	9.41937	83.7719	5.84762e-20	1.55792e-18	76.5625	n.a.
BCL2A1	1.13989	9.29261	200.683	9.29832e-20	2.4361e-18	34.375	n.a.
TMEM50B	1.14129	9.2661	263.277	1.94294e-19	5.02361e-18	48.4375	nonsurface
ENSECAG00000031913	1.14688	9.24377	572.873	1.24798e-18	3.09482e-17	29.6875	n.a.
ENSECAG00000037904	1.16561	9.48203	77.6946	1.25755e-18	3.10878e-17	59.375	n.a.
PYGL	1.07387	9.28687	202.313	1.34136e-18	3.29533e-17	46.3542	n.a.
LGMN	1.13808	9.32234	155.423	1.61831e-18	3.95108e-17	30.2083	n.a.
TAP1	1.12651	9.33808	100.671	1.91946e-18	4.65749e-17	50.5208	n.a.
GCSH	1.06995	9.41551	74.3467	6.82724e-18	1.6315e-16	72.3958	n.a.
LY5	1.13524	9.28645	164.617	1.26654e-17	2.96378e-16	36.4583	n.a.
ENSECAG00000005359	1.13869	9.31102	117.932	7.23746e-17	1.60774e-15	46.3542	n.a.
OSCAR	1.04556	9.25335	404.487	3.98445e-16	8.18264e-15	43.2292	n.a.
IL21R	1.09331	9.33985	117.44	7.06731e-16	1.42539e-14	30.2083	surface
ZNF664	1.06065	9.25247	259.379	7.11335e-16	1.43102e-14	27.0833	n.a.
ZNF385A	1.01065	9.25234	341.396	1.21335e-15	2.4224e-14	52.6042	n.a.
QPCT	1.06724	9.30932	323.141	2.46088e-15	4.82748e-14	31.7708	nonsurface
LIMCH1	1.00861	9.24245	436.2	4.29564e-14	7.78745e-13	36.4583	n.a.
RNPEP	1.02435	9.27394	99.606	7.0187e-14	1.26081e-12	48.4375	n.a.

## Sheet: DC cluster 26
genes	logFC	logCPM	F	PValue	FDR	Percent expressed	Surfacome.Label
ENSECAG00000003702	5.54855	9.282	10390.8	0	0	100	n.a.
ENSECAG00000017313	5.51765	9.27517	13080	0	0	100	n.a.
IRF7	4.83836	9.30967	2531.69	0	0	93.6937	n.a.
JCHAIN	4.79161	9.70438	4527.01	0	0	81.0811	n.a.
SOD1	4.64352	9.83911	2555.99	0	0	100	n.a.
FCRLA	4.55734	9.33039	4149.98	0	0	93.6937	n.a.
CYB561A3	4.49389	9.36851	2538.89	0	0	98.1982	nonsurface
RAB24	4.44811	9.42893	1537.65	0	0	96.3964	n.a.
ENSECAG00000022644	4.42167	9.24872	7947.44	0	0	100	n.a.
ENSECAG00000039088	4.33849	9.72742	1684.31	0	0	98.1982	n.a.
ENSECAG00000001923	4.08129	9.60055	1729.78	0	0	100	n.a.
ENSECAG00000008542	1.33223	14.4116	2022.79	0	0	100	n.a.
CTSC	4.10679	9.61326	1488.39	0	0	97.2973	n.a.
ENSECAG00000030777	3.7167	9.37731	3649.92	0	0	90.0901	n.a.
UGCG	4.09002	9.31147	1417.72	4.12918e-304	1.62814e-301	92.7928	nonsurface
CYSTM1	3.11006	9.38282	1340.57	5.40436e-288	1.93722e-285	99.0991	n.a.
TCF4	3.38605	9.34537	1922.8	4.27396e-255	1.40435e-252	92.7928	n.a.
ATP13A2	3.84794	9.25168	3425.56	1.13121e-244	3.43105e-242	86.4865	surface
POLD1	3.66949	9.35553	1906.61	9.4677e-236	2.76527e-233	81.0811	n.a.
ENSECAG00000019875	3.12349	9.29244	1943.28	1.49048e-198	3.91796e-196	87.3874	n.a.
EEF1B2	1.4615	12.2248	852.621	3.44898e-185	8.24202e-183	100	n.a.
ENSECAG00000029287	3.43225	10.0425	846.754	6.06222e-184	1.40608e-181	80.1802	n.a.
ADORA2B	3.62224	9.25587	2601.48	1.51126e-180	3.40508e-178	80.1802	surface
CTSS	2.15042	9.81613	813.661	6.44065e-177	1.41086e-174	97.2973	n.a.
RAC2	2.52018	10.5937	809.898	4.05817e-176	8.64939e-174	97.2973	n.a.
ENSECAG00000038338	3.41126	9.2755	2809.1	5.73569e-173	1.15979e-170	65.7658	n.a.
DUSP5	3.32017	9.26698	2007.28	1.88434e-170	3.71497e-168	66.6667	n.a.
NUCB2	3.32627	9.34022	912.459	8.40509e-163	1.54145e-160	73.8739	n.a.
BLNK	3.36087	9.27369	2493.39	9.89113e-161	1.73337e-158	76.5766	n.a.
FYB1	3.08902	9.60722	733.789	6.25247e-160	1.07189e-157	93.6937	n.a.
ENSECAG00000015055	3.35021	9.25988	2239.33	5.18345e-157	8.69716e-155	59.4595	n.a.
SYNGR1	3.32903	9.24643	3067.9	2.88908e-154	4.74651e-152	72.973	n.a.
IFNAR1	3.00595	9.35202	695.047	1.12299e-151	1.80732e-149	86.4865	surface
CCDC50	2.94084	9.30951	1001.54	3.21164e-151	5.0654e-149	77.4775	n.a.
IRF8	2.03799	9.30302	679.79	2.08825e-148	3.22901e-146	94.5946	n.a.
MPEG1	2.1933	9.35341	1778.55	3.6267e-147	5.50003e-145	90.0901	surface
HEBP2	3.0921	9.29133	1090.3	4.86007e-137	7.23142e-135	70.2703	n.a.
IL10RB	2.81617	9.60078	609.061	2.54347e-133	3.71441e-131	100	surface
ENSECAG00000035361	3.35486	9.23959	6397.93	9.31837e-132	1.33609e-129	77.4775	n.a.
MFAP2	3.26138	9.23668	13601.5	3.8337e-131	5.39867e-129	49.5495	n.a.
ITM2C	2.95439	9.59936	588.471	6.42449e-129	8.73509e-127	84.6847	surface
SDHB	2.66256	9.45713	582.769	1.06554e-127	1.42422e-125	95.4955	n.a.
ENSECAG00000010436	3.04124	9.28826	886.861	2.2054e-126	2.85112e-124	72.0721	n.a.
ST6GALNAC4	2.80104	9.29588	684.289	2.37817e-125	3.02488e-123	83.7838	nonsurface
ENSECAG00000021212	3.29928	9.23937	4358.86	2.62789e-124	3.23806e-122	61.2613	n.a.
FCER1G	1.37511	10.2039	654.465	4.12895e-123	5.00937e-121	98.1982	nonsurface
GAPT	2.89746	9.27861	1469.65	8.58263e-118	1.01019e-115	59.4595	nonsurface
PPP2R3C	2.82467	9.2949	688.145	3.2747e-115	3.79769e-113	65.7658	n.a.
TNFSF13	3.00012	9.26599	3320.17	4.76929e-115	5.45081e-113	69.3694	nonsurface
CLEC12A	1.82943	9.40819	1295.34	3.00401e-113	3.38423e-111	91.8919	surface
ENSECAG00000031522	3.39484	10.189	508.857	7.20069e-112	7.99784e-110	57.6577	n.a.
CNPY3	2.33293	9.48807	500.649	4.15177e-110	4.54734e-108	100	n.a.
YWHAQ	2.64545	9.70751	489.226	1.17179e-107	1.24875e-105	92.7928	n.a.
ENSECAG00000032253	2.83554	9.24839	2099.18	6.93204e-107	7.28881e-105	55.8559	n.a.
ENSECAG00000031985	2.88006	9.23803	6403.93	1.22962e-104	1.27589e-102	52.2523	n.a.
CERS6	2.87187	9.25315	1570.49	2.26028e-102	2.31488e-100	58.5586	nonsurface
DIPK2A	2.75063	9.25855	1100.03	4.03607e-102	4.08057e-100	73.8739	n.a.
SNX9	2.71036	9.27097	820.266	1.45959e-100	1.45701e-98	73.8739	n.a.
ENSECAG00000002390	2.98763	9.25314	1881.99	2.54293e-100	2.50669e-98	53.1532	n.a.
PROCR	2.75044	9.23597	9426.07	2.31998e-98	2.23114e-96	42.3423	surface
MCOLN2	2.81696	9.25156	2142.08	1.6718e-97	1.58841e-95	64.8649	nonsurface
ACP5	2.57423	9.79924	432.163	2.10376e-95	1.97503e-93	89.1892	n.a.
FAM129C	2.74058	9.24116	4361.59	8.04332e-93	7.4623e-91	54.955	n.a.
SRM	2.61001	9.26911	779.997	4.72969e-91	4.28717e-89	54.955	n.a.
MS4A1	2.52021	9.72556	912.085	2.43754e-90	2.15982e-88	39.6396	surface
L3MBTL3	2.69999	9.26383	935.427	3.31483e-90	2.90453e-88	64.8649	n.a.
FAM177A1	2.64789	9.27484	748.004	5.2369e-88	4.53826e-86	59.4595	n.a.
GOT1	2.58709	9.2894	611.468	2.57481e-85	2.18333e-83	65.7658	n.a.
CD164	2.53668	9.46515	382.179	1.19429e-84	1.00193e-82	87.3874	surface
HM13	2.25801	9.39115	379.219	5.18281e-84	4.30228e-82	86.4865	surface
FAIM	2.58106	9.26612	859.799	5.75308e-84	4.72592e-82	60.3604	surface
SLC44A2	2.53401	9.42987	372.862	1.21289e-82	9.86066e-81	70.2703	surface
FAM107B	2.61149	9.50046	369.419	6.69034e-82	5.38367e-80	69.3694	n.a.
HSP90B1	2.09689	9.55177	363.942	1.01295e-80	8.0688e-79	99.0991	n.a.
FCMR	2.37205	9.33352	692.276	1.18366e-80	9.24193e-79	42.3423	n.a.
CD44	1.84426	10.108	360.807	4.79865e-80	3.71002e-78	98.1982	surface
BTG1	2.12673	10.3653	360.549	5.45299e-80	4.17498e-78	97.2973	n.a.
PAXX	2.37234	9.34874	369.702	1.43422e-76	1.07717e-74	70.2703	n.a.
ENSECAG00000034000	1.92407	9.56218	342.658	3.92168e-76	2.91758e-74	97.2973	n.a.
PLAC8B	1.56791	11.1131	341.342	7.54103e-76	5.50635e-74	99.0991	n.a.
ENSECAG00000024850	2.42642	9.23533	13797.8	4.42443e-75	3.20101e-73	45.045	n.a.
AKAP9	2.32071	9.44925	327.899	5.98662e-73	4.29186e-71	84.6847	n.a.
ENSECAG00000006595	2.42755	9.25984	2104.16	2.25487e-70	1.60197e-68	44.1441	n.a.
RGS18	2.03642	9.31136	522.52	5.23719e-70	3.68755e-68	75.6757	n.a.
GNG2	2.48942	9.48024	337.914	6.72015e-70	4.68983e-68	59.4595	n.a.
EPCAM	1.98577	9.26019	1149.08	3.43924e-69	2.37911e-67	55.8559	surface
JAML	2.06647	9.29904	596.594	3.77632e-69	2.58957e-67	79.2793	n.a.
SLC38A9	2.03518	9.26985	411.24	7.80493e-69	5.26065e-67	70.2703	surface
NCF1	2.38969	9.29332	1232.31	7.97391e-68	5.28423e-66	59.4595	n.a.
SLA2	2.42297	9.28044	843.686	5.60973e-67	3.68653e-65	43.2432	n.a.
ATP1B1	2.08285	9.2383	4283.16	1.32191e-65	8.61536e-64	33.3333	surface
PACSIN1	2.24193	9.25641	2656.92	1.51502e-65	9.79297e-64	38.7387	n.a.
PRELID1	1.89992	9.7488	293.578	1.53923e-65	9.86862e-64	98.1982	n.a.
GINM1	2.22461	9.3701	379.963	5.50188e-65	3.47103e-63	66.6667	surface
SMIM5	2.40324	9.24024	2112.01	2.70082e-64	1.67706e-62	43.2432	nonsurface
CASP7	2.33477	9.29248	533.72	1.01316e-63	6.242e-62	47.7477	n.a.
RNASEH2B	2.1818	9.3711	323.258	8.2937e-63	5.04489e-61	79.2793	n.a.
ENSECAG00000035141	2.35128	9.26317	1883.84	8.31645e-63	5.04489e-61	39.6396	n.a.
AQP3	2.25638	9.3499	404.247	1.15126e-62	6.87793e-61	54.955	n.a.
CD69	2.37436	9.43817	392.077	2.20372e-61	1.2873e-59	41.4414	surface
CILP	2.05664	9.23491	11041.9	2.5274e-61	1.46552e-59	30.6306	n.a.
H2AFJ	1.80785	9.35508	340.119	3.00111e-61	1.7275e-59	83.7838	n.a.
ARRDC5	2.10236	9.23652	5375.54	2.19609e-60	1.24593e-58	30.6306	n.a.
VLDLR	2.16253	9.23524	2097.8	1.34511e-59	7.57684e-58	36.9369	surface
IGHM	2.10657	9.64068	266.174	1.878e-59	1.05035e-57	38.7387	n.a.
PDCD4	2.09156	9.61093	265.29	2.00799e-59	1.11514e-57	90.0901	n.a.
ENSECAG00000038714	1.89027	9.3099	484.16	3.64798e-59	2.01175e-57	72.0721	n.a.
DMXL2	2.22347	9.24187	2620.48	4.98006e-59	2.72727e-57	36.036	nonsurface
CALY	2.22681	9.27776	893.489	1.28729e-58	7.0011e-57	39.6396	surface
GRN	1.46946	9.4381	261.25	1.50114e-58	8.10822e-57	92.7928	n.a.
MGAT1	2.06572	9.33462	282.886	4.95537e-58	2.65837e-56	73.8739	nonsurface
ENSECAG00000034985	2.27377	9.33424	371.424	9.94542e-58	5.29929e-56	61.2613	n.a.
TFPT	2.01256	9.28049	345.221	1.45997e-57	7.72709e-56	72.0721	n.a.
B3GNT2	2.14626	9.36901	278.874	2.88614e-57	1.51734e-55	60.3604	nonsurface
UBC	1.2321	11.2495	253.796	6.15555e-57	3.1936e-55	97.2973	n.a.
LAMP3	2.05243	9.25166	1109.27	2.10593e-56	1.08545e-54	43.2432	surface
GOLIM4	2.09224	9.25999	563.141	3.88949e-56	1.99172e-54	59.4595	nonsurface
TMED2	1.86431	9.63207	247.272	1.59014e-55	8.03836e-54	90.0901	nonsurface
SPCS3	1.80779	9.62672	246.467	2.37434e-55	1.19262e-53	96.3964	nonsurface
LYST	1.88465	9.3883	241.176	3.32067e-54	1.64697e-52	72.973	n.a.
SH3BP5	2.14336	9.44289	542.984	6.97726e-53	3.43892e-51	61.2613	n.a.
UPF3B	1.95596	9.37459	232.116	3.04338e-52	1.49069e-50	76.5766	n.a.
ENSECAG00000006065	1.23708	10.5453	229.557	1.09074e-51	5.27706e-50	97.2973	n.a.
MANF	1.91432	9.4674	228.733	1.64544e-51	7.8642e-50	81.982	n.a.
ENSECAG00000031921	2.01377	9.44175	228.527	1.82368e-51	8.6636e-50	68.4685	n.a.
PPP1R14A	2.18985	9.24192	2000.7	1.15904e-50	5.47315e-49	45.9459	n.a.
SEC61B	1.48749	9.87494	224.543	1.33058e-50	6.20887e-49	100	nonsurface
CCS	1.90902	9.37258	224.106	1.65552e-50	7.67966e-49	79.2793	nonsurface
PRDX2	2.01705	9.29637	758.197	1.08148e-48	4.98745e-47	26.1261	n.a.
RPS27L	1.51255	9.88283	215.599	1.15569e-48	5.29872e-47	100	n.a.
RRBP1	1.81204	9.29128	377.542	1.70083e-48	7.75303e-47	70.2703	nonsurface
ADGRG5	2.08203	9.25952	907.224	2.73444e-48	1.23222e-46	58.5586	n.a.
DHCR7	2.12337	9.25484	694.045	3.91487e-48	1.74422e-46	42.3423	nonsurface
TIGIT	1.99736	9.24854	1534.89	5.5842e-48	2.47399e-46	37.8378	surface
TCHP	2.00727	9.24941	819.798	3.27267e-47	1.4418e-45	40.5405	n.a.
MESD	1.92867	9.42575	204.722	2.63976e-46	1.13137e-44	69.3694	n.a.
CTSB	1.46535	9.44715	204.184	3.45436e-46	1.47249e-44	83.7838	n.a.
DNAJB9	2.12001	9.27178	477.499	3.74741e-46	1.58882e-44	52.2523	n.a.
PTPRCAP	1.45033	10.6168	203.679	4.44455e-46	1.87431e-44	97.2973	nonsurface
SEPT11	1.93786	9.26631	575.484	5.31664e-46	2.23016e-44	36.036	n.a.
ENSECAG00000019029	1.68062	9.92782	201.909	1.07627e-45	4.4671e-44	88.2883	n.a.
SRP14	1.24616	10.1437	198.741	5.23642e-45	2.16201e-43	99.0991	n.a.
SPCS2	1.80667	9.66569	198.573	5.6955e-45	2.33931e-43	87.3874	nonsurface
CPPED1	2.01171	9.32361	305.879	7.45232e-45	3.04503e-43	57.6577	n.a.
NPHP4	1.73045	9.24596	2190.56	3.06793e-44	1.23437e-42	28.8288	n.a.
DGKZ	2.07352	9.29543	398.381	9.12563e-44	3.61632e-42	45.9459	n.a.
C1QTNF1	2.02148	9.23953	1985.77	1.3047e-43	5.14442e-42	34.2342	n.a.
HCST	1.79801	9.59854	189.941	4.25562e-43	1.66138e-41	63.964	n.a.
TMEM206	2.02277	9.28903	502.185	5.36183e-43	2.08293e-41	37.8378	n.a.
STX7	1.49358	9.35677	186.387	2.515e-42	9.7222e-41	79.2793	nonsurface
RASL11B	1.77373	9.23506	6803.99	2.72191e-42	1.04707e-40	25.2252	n.a.
STK17A	1.85753	9.68641	184.8	5.5611e-42	2.11859e-40	79.2793	n.a.
TEX30	1.9953	9.44433	225.966	6.33291e-42	2.40103e-40	47.7477	n.a.
HIGD1A	1.73577	9.39176	182.795	1.51543e-41	5.6908e-40	66.6667	nonsurface
RNF5	1.73767	9.38755	182.088	2.15836e-41	8.06674e-40	79.2793	nonsurface
BICDL2	1.88047	9.24387	1319.25	3.55808e-41	1.31733e-39	35.1351	n.a.
TMED9	1.98358	9.35671	239.164	4.40857e-41	1.62458e-39	47.7477	n.a.
NPC2	1.3005	9.83667	178.408	1.35979e-40	4.94161e-39	98.1982	n.a.
STX8	1.78421	9.33968	204.686	1.68789e-40	6.10583e-39	60.3604	nonsurface
CYFIP2	2.09208	9.34145	313.436	3.03683e-40	1.09354e-38	40.5405	n.a.
SEC61G	1.34311	9.96368	174.967	7.60575e-40	2.72631e-38	98.1982	nonsurface
SRPRB	1.90036	9.3465	226.664	1.1891e-39	4.2431e-38	52.2523	nonsurface
CD2AP	1.69147	9.2797	247.068	1.71347e-39	6.08669e-38	59.4595	n.a.
TMCO1	1.79137	9.43918	173.202	1.83876e-39	6.50243e-38	66.6667	nonsurface
BCL11A	1.88686	9.25929	630.513	3.57108e-39	1.25721e-37	45.9459	n.a.
LSS	1.91278	9.24576	992.51	4.98715e-39	1.74794e-37	44.1441	n.a.
SLC1A5	2.00511	9.28786	403.493	6.85717e-39	2.38946e-37	45.9459	surface
SELENOW	1.54391	9.78273	170.566	6.8781e-39	2.38946e-37	94.5946	n.a.
SEC11C	1.63406	9.49299	170.252	8.04772e-39	2.78352e-37	81.0811	nonsurface
ENSECAG00000035548	1.88729	9.23559	4127.42	1.39363e-38	4.7992e-37	27.027	n.a.
LGALS1	1.01879	11.1088	165.946	6.94554e-38	2.3711e-36	100	nonsurface
AOAH	1.7502	9.3519	245.796	1.10548e-36	3.69399e-35	57.6577	n.a.
WWP1	1.95683	9.2543	583.348	1.84071e-36	6.12481e-35	48.6486	n.a.
CXCR3	1.80526	9.31033	504.655	4.21941e-36	1.39223e-34	35.1351	surface
RABAC1	1.43419	9.80341	157.414	4.97889e-36	1.63598e-34	90.991	nonsurface
TP53I13	1.81481	9.24553	880.118	8.32561e-36	2.69385e-34	36.9369	surface
TMED5	1.73352	9.35234	190.449	8.33501e-36	2.69385e-34	61.2613	nonsurface
HS3ST1	1.86143	9.28574	946.733	2.10164e-35	6.73721e-34	35.1351	n.a.
RNF213	1.67783	9.29951	205.187	1.86907e-34	5.91267e-33	61.2613	nonsurface
CYB5A	1.84726	9.30325	256.682	1.87442e-34	5.91267e-33	45.045	nonsurface
SETX	1.67997	9.40271	149.377	2.79161e-34	8.77078e-33	61.2613	n.a.
RHEB	1.50088	9.49522	144.977	2.5326e-33	7.8322e-32	81.982	n.a.
FAM81B	1.6292	9.23475	1834.37	6.75548e-33	2.081e-31	25.2252	n.a.
BEX3	1.8336	9.4183	174.14	8.19834e-33	2.51565e-31	53.1532	n.a.
TMEM60	1.68088	9.43027	142.538	8.6044e-33	2.63001e-31	63.0631	n.a.
KAT14	1.78729	9.28779	277.106	3.60961e-32	1.09482e-30	42.3423	n.a.
C1QBP	1.27811	9.38735	138.508	6.4929e-32	1.95431e-30	78.3784	n.a.
ME3	1.73926	9.25992	421.338	6.87602e-32	2.06176e-30	40.5405	n.a.
CXCR4	1.71728	9.61766	138.074	8.06828e-32	2.41009e-30	38.7387	surface
LAMP1	1.64786	9.66925	177.662	2.61063e-31	7.68187e-30	56.7568	surface
PADI2	1.62511	9.24339	1344.51	4.84279e-31	1.41445e-29	43.2432	n.a.
SELL	1.52149	9.69036	133.697	7.25271e-31	2.10275e-29	81.0811	surface
ADA2	1.85687	9.24627	783.162	8.63053e-31	2.49305e-29	34.2342	n.a.
SEC11A	1.54934	9.5255	131.478	2.20756e-30	6.26216e-29	78.3784	nonsurface
TPST2	1.7255	9.47091	144.146	3.0646e-30	8.66216e-29	57.6577	nonsurface
XBP1	1.5576	9.48679	133.437	7.48527e-30	2.10067e-28	68.4685	n.a.
SSR3	1.1514	9.97243	125.66	4.09595e-29	1.13336e-27	100	nonsurface
CLK2	1.58557	9.30972	176.103	1.77647e-28	4.84749e-27	44.1441	n.a.
RECQL5	1.69805	9.24975	643.962	2.20547e-28	5.99737e-27	28.8288	n.a.
ENSECAG00000032188	1.20098	9.58633	121.683	3.01814e-28	8.17906e-27	94.5946	n.a.
GSTA4	1.55463	9.23571	3502.14	3.7683e-28	1.0177e-26	26.1261	n.a.
LBH	1.58216	9.46361	127.351	4.48425e-28	1.20692e-26	31.5315	n.a.
BET1	1.40885	9.37153	119.486	9.09801e-28	2.42388e-26	66.6667	nonsurface
ARSB	1.57045	9.25182	828.679	1.2152e-27	3.2158e-26	27.027	n.a.
C12H11orf74	1.53991	9.31668	172.868	2.76005e-27	7.1598e-26	62.1622	n.a.
DYNLRB2	1.62265	9.24884	660.861	3.0119e-27	7.7875e-26	27.9279	n.a.
TPP1	1.43566	9.27984	191.969	3.34693e-27	8.62545e-26	63.0631	n.a.
CXHXorf21	1.50058	9.26842	325.782	3.48347e-27	8.9481e-26	45.9459	n.a.
SNX30	1.61035	9.24868	519.675	3.6898e-27	9.41676e-26	39.6396	n.a.
LMAN1	1.42717	9.41143	116.519	4.04161e-27	1.02813e-25	65.7658	nonsurface
IRF2BP2	1.24508	9.41419	116.298	4.5152e-27	1.14492e-25	86.4865	n.a.
SMARCAL1	1.5586	9.24891	499.099	5.44351e-27	1.37149e-25	34.2342	n.a.
MAD1L1	1.64358	9.24982	568.607	6.95762e-27	1.74183e-25	35.1351	n.a.
TRAM1	1.41194	9.48432	115.104	8.22718e-27	2.05315e-25	81.982	nonsurface
GPLD1	1.66794	9.24502	1062.44	8.93916e-27	2.22379e-25	34.2342	n.a.
SELENOS	1.4487	9.3395	163.487	1.73798e-26	4.2697e-25	55.8559	n.a.
CYBB	1.37125	9.46534	267.835	1.91769e-26	4.69657e-25	54.0541	surface
ITGAE	1.62227	9.33873	188.987	2.99498e-26	7.24491e-25	36.9369	surface
AP3S1	1.37651	9.53397	111.445	5.17715e-26	1.24094e-24	86.4865	n.a.
CCDC12	1.39808	9.37268	110.089	1.02414e-25	2.43264e-24	61.2613	nonsurface
CBX5	1.61515	9.31479	188.071	1.098e-25	2.60025e-24	44.1441	n.a.
SLC25A4	1.59162	9.27554	280.015	1.36069e-25	3.2127e-24	42.3423	nonsurface
ENSECAG00000000775	1.14257	9.46209	108.99	1.78085e-25	4.19217e-24	85.5856	n.a.
ENSECAG00000003617	1.42089	9.39801	108.943	1.82227e-25	4.27691e-24	62.1622	n.a.
SNRPN	1.47606	9.40219	116.202	2.22227e-25	5.20024e-24	54.0541	n.a.
POLB	1.40266	9.34038	119.455	2.765e-25	6.43209e-24	57.6577	n.a.
HHEX	1.23854	9.44007	107.824	3.19912e-25	7.42008e-24	71.1712	n.a.
TOB1	1.56016	9.32764	166.503	3.48679e-25	8.06358e-24	45.9459	n.a.
STMN1	1.54724	9.7683	107.643	3.75745e-25	8.66411e-24	44.1441	n.a.
CD3G	1.56572	10.3583	126.718	4.25763e-25	9.73208e-24	41.4414	surface
RF00581	1.06596	10.3191	106.924	5.03034e-25	1.14321e-23	97.2973	n.a.
H2AFZ	1.37859	9.51911	105.566	9.9608e-25	2.24431e-23	68.4685	n.a.
MITD1	1.56267	9.34229	153.105	1.20615e-24	2.70988e-23	37.8378	n.a.
MRPL34	1.46144	9.40861	114.606	1.30796e-24	2.93028e-23	63.0631	n.a.
SULF2	1.57152	9.23833	1589.43	2.83226e-24	6.23888e-23	33.3333	n.a.
CD1B1	1.26106	9.25513	751.198	5.65325e-24	1.22814e-22	35.1351	n.a.
HMGB1	1.04722	10.0857	101.858	6.43753e-24	1.39468e-22	95.4955	n.a.
CXXC5	1.50615	9.30646	221.407	9.25552e-24	1.9888e-22	32.4324	n.a.
APBB1IP	1.25323	9.67909	100.674	1.16798e-23	2.48937e-22	86.4865	n.a.
STAMBPL1	1.57254	9.36968	150.463	1.37516e-23	2.92304e-22	36.036	n.a.
SEC61A1	1.48327	9.33364	145.332	1.73387e-23	3.67561e-22	54.955	nonsurface
URI1	1.53076	9.26434	254.235	1.95543e-23	4.1012e-22	35.1351	n.a.
TPR	1.35423	9.45303	99.0158	2.69197e-23	5.631e-22	71.1712	surface
YPEL3	1.46224	9.66133	98.7153	3.13164e-23	6.51613e-22	59.4595	n.a.
ENSECAG00000031496	1.23798	9.38275	98.0957	4.28175e-23	8.86244e-22	81.0811	n.a.
SRPRA	1.35206	9.3887	98.0354	4.4104e-23	9.10482e-22	58.5586	n.a.
ZFYVE16	1.54282	9.25077	438.551	5.20429e-23	1.07157e-21	28.8288	n.a.
CHRNB1	1.50135	9.2427	840.779	7.56375e-23	1.53731e-21	26.1261	surface
SDF2L1	1.22017	9.38742	97.3042	1.33682e-22	2.70313e-21	73.8739	n.a.
DOCK8	1.28105	9.38574	95.6656	1.45491e-22	2.93438e-21	71.1712	n.a.
MTF2	1.41735	9.32583	123.447	2.03506e-22	4.094e-21	37.8378	n.a.
NUDT3	1.53334	9.27149	294.243	2.5537e-22	5.1243e-21	30.6306	n.a.
ABRAXAS1	1.56776	9.28963	212.585	6.71263e-22	1.32009e-20	36.9369	n.a.
APOBEC3H	1.50947	9.35574	133.937	6.77521e-22	1.32909e-20	40.5405	n.a.
ALOX5AP	1.51743	9.26367	775.873	6.96467e-22	1.36286e-20	25.2252	nonsurface
TLR7	1.36966	9.26546	631.082	1.32971e-21	2.57644e-20	29.7297	surface
ENSECAG00000038199	1.42582	9.28184	407.728	1.7847e-21	3.41605e-20	31.5315	n.a.
GPR183	1.47055	9.66209	90.1599	2.33228e-21	4.4426e-20	39.6396	surface
ALG5	1.32234	9.35028	104.53	3.44537e-21	6.54702e-20	54.955	nonsurface
ASB8	1.34933	9.29012	139.654	5.00225e-21	9.4599e-20	41.4414	n.a.
TSC22D1	1.44098	9.25007	357.324	1.03605e-20	1.94996e-19	39.6396	n.a.
YIPF1	1.60722	9.28704	229.251	1.81958e-20	3.40836e-19	36.036	n.a.
ZDHHC24	1.36572	9.31404	125.971	1.8708e-20	3.496e-19	52.2523	nonsurface
ENSECAG00000037332	1.06306	10.0541	85.6718	2.24227e-20	4.17041e-19	95.4955	n.a.
GTF3A	1.30077	9.60754	85.5822	2.34608e-20	4.343e-19	77.4775	n.a.
MOCS2	1.39791	9.32176	123.467	2.79472e-20	5.14934e-19	42.3423	n.a.
MED13L	1.34773	9.29111	142.183	3.25894e-20	5.99068e-19	45.045	n.a.
ARMCX3	1.3365	9.34374	101.466	3.70653e-20	6.7976e-19	42.3423	nonsurface
FAF1	1.49526	9.24548	574.836	4.19264e-20	7.65351e-19	29.7297	n.a.
IGFLR1	1.24853	9.43826	101.167	4.45891e-20	8.10206e-19	51.3514	surface
UVRAG	1.35812	9.29399	137.87	5.77918e-20	1.0429e-18	41.4414	n.a.
RHOH	1.32501	9.41763	85.4804	8.12828e-20	1.46013e-18	45.9459	n.a.
SPPL2A	1.3975	9.2923	152.643	8.20553e-20	1.47066e-18	43.2432	surface
PTBP3	1.25146	9.40011	83.0757	8.30952e-20	1.48592e-18	55.8559	n.a.
CTSA	1.37571	9.29247	198.034	9.00263e-20	1.60622e-18	27.027	n.a.
EIF4E1B	1.39748	9.25606	555.414	9.53786e-20	1.69787e-18	45.9459	n.a.
RASGRP2	1.33746	9.46427	82.2902	1.23522e-19	2.18407e-18	48.6486	n.a.
RNF13	1.27761	9.35794	91.5832	1.34352e-19	2.37024e-18	45.9459	surface
NEU1	1.34501	9.26612	240.689	1.40749e-19	2.47755e-18	26.1261	n.a.
TTYH1	1.42601	9.23512	1167.52	1.42164e-19	2.49689e-18	27.027	surface
ENSECAG00000040126	1.39468	9.27415	192.9	1.58542e-19	2.77221e-18	32.4324	n.a.
CHMP6	1.25956	9.36942	87.2236	2.50232e-19	4.35613e-18	52.2523	n.a.
SRP19	1.244	9.52616	80.7827	2.64383e-19	4.59235e-18	73.8739	n.a.
PLBD2	1.20505	9.31608	122.437	2.69433e-19	4.66977e-18	69.3694	n.a.
GBGT1	1.34731	9.29443	152.145	2.88388e-19	4.97643e-18	38.7387	nonsurface
SUMO1	1.22265	9.56097	80.0345	3.85736e-19	6.58423e-18	71.1712	n.a.
DNAJC3	1.18999	9.32869	96.4539	4.54342e-19	7.72185e-18	54.955	nonsurface
SLC4A7	1.19874	9.32865	86.7931	5.1757e-19	8.77755e-18	45.045	surface
PARP1	1.44647	9.29478	195.01	5.33204e-19	9.01975e-18	31.5315	nonsurface
LEPROTL1	1.30315	9.56502	79.3899	5.34139e-19	9.01975e-18	64.8649	nonsurface
HSP90AA1	1.07453	9.90977	78.7599	7.34229e-19	1.23457e-17	86.4865	n.a.
CD53	1.23625	9.70903	78.7267	7.46651e-19	1.25217e-17	81.0811	surface
AGA	1.15694	9.34807	91.9178	7.60757e-19	1.27104e-17	54.0541	n.a.
ENSECAG00000013303	1.0012	9.40016	78.6547	7.74297e-19	1.28899e-17	90.0901	n.a.
VPS37B	1.38747	9.29681	198.874	7.74764e-19	1.28899e-17	27.9279	n.a.
ENSECAG00000016754	1.39895	9.27777	177.988	8.92147e-19	1.47804e-17	42.3423	n.a.
SEC31A	1.33541	9.29959	133.348	1.00109e-18	1.65159e-17	38.7387	n.a.
GRID2IP	1.23464	9.48058	78.0816	1.03423e-18	1.70271e-17	61.2613	n.a.
SSR1	1.35075	9.31822	121.743	1.18262e-18	1.94294e-17	42.3423	surface
TMEM41B	1.39798	9.29545	149.967	1.34651e-18	2.20761e-17	37.8378	nonsurface
ND3	1.01862	9.82472	77.2477	1.57602e-18	2.57318e-17	90.991	n.a.
IGSF8	1.41156	9.29076	165.519	1.75744e-18	2.85756e-17	36.036	surface
OSTC	1.1543	9.56628	76.7828	1.99331e-18	3.22777e-17	81.0811	nonsurface
S1PR4	1.39681	9.47336	91.3039	2.03622e-18	3.2905e-17	33.3333	surface
RF00163	1.37019	9.42176	88.5156	2.97483e-18	4.76819e-17	40.5405	n.a.
TBC1D1	1.34993	9.28593	161.643	3.49644e-18	5.58157e-17	45.045	nonsurface
ST3GAL4	1.37341	9.30519	134.51	4.41997e-18	7.04158e-17	40.5405	nonsurface
EMC10	1.19161	9.36637	75.452	4.44568e-18	7.06827e-17	51.3514	n.a.
TM9SF2	1.2817	9.36201	90.9209	5.04791e-18	7.99354e-17	44.1441	surface
ARL1	1.24113	9.40841	77.9104	5.40032e-18	8.53446e-17	62.1622	nonsurface
BRK1	1.05182	9.69276	74.6559	5.83905e-18	9.19097e-17	91.8919	n.a.
USO1	1.33138	9.29925	131.22	8.71284e-18	1.36058e-16	38.7387	n.a.
IL7R	1.31721	9.37306	255.578	9.55126e-18	1.48856e-16	40.5405	surface
DKC1	1.24044	9.411	75.8976	9.78068e-18	1.52131e-16	38.7387	n.a.
EBAG9	1.1597	9.3732	73.6234	9.84046e-18	1.5276e-16	54.955	nonsurface
PDIA6	1.18584	9.33201	92.0036	1.00805e-17	1.56179e-16	52.2523	n.a.
CHID1	1.32038	9.33328	119.54	1.09948e-17	1.7001e-16	45.9459	n.a.
ACTN4	1.42087	9.30645	146.676	1.13445e-17	1.74733e-16	43.2432	n.a.
CIRBP	1.33005	9.46084	74.9285	1.43356e-17	2.1909e-16	43.2432	n.a.
MTMR14	1.25949	9.3346	101.17	1.48015e-17	2.25336e-16	47.7477	n.a.
RPN2	1.15121	9.46949	72.6198	1.63452e-17	2.47405e-16	70.2703	nonsurface
PPA2	1.40901	9.26166	217.009	2.07185e-17	3.12999e-16	37.8378	n.a.
TTF1	1.32764	9.29773	144.694	2.38984e-17	3.58976e-16	33.3333	n.a.
ECHS1	1.16864	9.39301	75.4492	2.87146e-17	4.2887e-16	63.0631	n.a.
SMIM26	1.17505	9.44373	71.125	3.48099e-17	5.18124e-16	70.2703	n.a.
KCTD10	1.41234	9.30001	173.11	3.4822e-17	5.18124e-16	25.2252	n.a.
RNF149	1.24964	9.34444	113.786	3.60319e-17	5.35118e-16	49.5495	surface
MICAL1	1.28565	9.28089	149.74	4.4716e-17	6.61595e-16	34.2342	n.a.
ENSECAG00000031485	1.33361	9.29118	134.697	4.57899e-17	6.76215e-16	46.8468	n.a.
RAB2B	1.29091	9.26897	165.865	4.68452e-17	6.90507e-16	36.036	n.a.
DPP9	1.2315	9.34908	90.9299	5.2064e-17	7.66002e-16	36.9369	n.a.
ITCH	1.23827	9.27201	148.816	5.48389e-17	8.05326e-16	34.2342	n.a.
RPAIN	1.32451	9.25319	300.652	5.7898e-17	8.48668e-16	28.8288	n.a.
LAT	1.416	9.53661	95.803	7.48556e-17	1.0952e-15	35.1351	nonsurface
PPT2-EGFL8	1.16678	9.27293	196.039	1.2596e-16	1.81927e-15	29.7297	n.a.
SAP30BP	1.35059	9.28619	154.424	1.34703e-16	1.94199e-15	29.7297	n.a.
EDEM2	1.28811	9.30804	115.636	2.11756e-16	3.01973e-15	44.1441	n.a.
MILR1	1.23873	9.2539	345.806	2.67238e-16	3.79719e-15	38.7387	surface
PRXL2A	1.27642	9.26415	218.675	4.299e-16	6.07561e-15	26.1261	n.a.
ARL5A	1.11957	9.34403	97.7921	5.593e-16	7.83417e-15	35.1351	n.a.
COPZ1	1.2056	9.391	76.4536	7.78567e-16	1.08861e-14	56.7568	n.a.
NHP2	1.07659	9.41985	64.4737	1.00901e-15	1.40336e-14	68.4685	n.a.
SORL1	1.19578	9.27071	262.875	1.09559e-15	1.51576e-14	26.1261	surface
FLII	1.25512	9.30439	118.647	1.62088e-15	2.22687e-14	41.4414	n.a.
SDF2	1.26814	9.387	77.2181	1.79899e-15	2.45447e-14	45.045	n.a.
CACYBP	1.14051	9.60619	63.0749	2.04968e-15	2.78206e-14	73.8739	n.a.
FAM117A	1.28381	9.32893	101.21	2.22243e-15	2.98571e-14	37.8378	n.a.
TOMM7	1.18409	9.4539	68.4713	3.32461e-15	4.40637e-14	55.8559	nonsurface
GLG1	1.15445	9.3396	77.1866	3.45591e-15	4.5727e-14	44.1441	n.a.
SURF4	1.16614	9.32051	91.1825	3.99597e-15	5.27843e-14	38.7387	nonsurface
LMAN2	1.11727	9.48123	61.5731	4.38817e-15	5.77715e-14	63.0631	surface
RNF10	1.15483	9.35569	76.0742	4.69481e-15	6.17054e-14	51.3514	nonsurface
PTPN1	1.27581	9.27799	178.258	4.72316e-15	6.19748e-14	26.1261	nonsurface
CDCA4	1.21923	9.27849	148.822	4.96979e-15	6.48871e-14	28.8288	n.a.
LRMP	1.05389	9.31985	84.0855	6.14324e-15	7.98115e-14	35.1351	nonsurface
RF00276	1.09448	9.45035	60.7829	6.55074e-15	8.48262e-14	64.8649	n.a.
TMEM165	1.06021	9.40539	64.4894	6.75358e-15	8.73095e-14	62.1622	nonsurface
CYB5R1	1.28064	9.25305	271.902	7.24872e-15	9.35468e-14	27.027	n.a.
LSM4	1.05457	9.44439	60.5802	7.25978e-15	9.35468e-14	64.8649	n.a.
FBXW2	1.15524	9.38807	66.3363	7.47234e-15	9.59721e-14	39.6396	n.a.
ADAM17	1.2472	9.27877	153.874	1.1534e-14	1.46469e-13	25.2252	surface
SNRPB2	1.15378	9.50235	59.56	1.21796e-14	1.5417e-13	60.3604	n.a.
ZNF644	1.2284	9.3066	105.755	1.22741e-14	1.55118e-13	28.8288	n.a.
FAM133B	1.14981	9.36233	68.8582	1.30576e-14	1.64756e-13	33.3333	n.a.
RF00280	1.10419	9.41175	68.2008	1.46887e-14	1.84451e-13	45.9459	n.a.
ATG12	1.24343	9.29649	110.249	1.53672e-14	1.92664e-13	41.4414	n.a.
RWDD4	1.25791	9.32618	96.4643	1.66402e-14	2.08293e-13	40.5405	n.a.
MCM7	1.21457	9.34162	92.414	1.68083e-14	2.10064e-13	28.8288	n.a.
CMTM3	1.0987	9.49685	62.4928	1.75462e-14	2.18939e-13	61.2613	nonsurface
EID1	1.13913	9.40846	62.6957	2.40496e-14	2.95885e-13	45.045	n.a.
COPB1	1.26625	9.32929	97.6414	2.40505e-14	2.95885e-13	42.3423	n.a.
ENSECAG00000038299	1.07786	9.33041	70.8074	2.47218e-14	3.02727e-13	52.2523	n.a.
SEMA4D	1.18226	9.31502	108.801	2.69636e-14	3.29156e-13	28.8288	surface
DNASE2	1.13311	9.34696	114.381	2.75373e-14	3.35641e-13	61.2613	n.a.
PRPSAP2	1.24458	9.30392	110.462	2.78196e-14	3.38558e-13	34.2342	n.a.
MCFD2	1.22843	9.28193	140.444	2.80578e-14	3.4093e-13	34.2342	n.a.
NCSTN	1.18175	9.30196	100.116	3.01861e-14	3.66227e-13	42.3423	surface
ENSECAG00000036779	1.09362	9.54775	57.4225	3.60317e-14	4.3514e-13	68.4685	n.a.
UBXN4	1.03327	9.4336	56.3845	6.1027e-14	7.33626e-13	62.1622	n.a.
ENSECAG00000040274	1.0288	9.26899	115.25	7.46496e-14	8.9466e-13	43.2432	n.a.
ORMDL2	1.15039	9.37448	66.4155	7.62673e-14	9.12662e-13	44.1441	nonsurface
CYB5R4	1.21409	9.33217	91.238	7.91039e-14	9.45172e-13	39.6396	n.a.
CAT	1.05287	9.37708	65.3601	9.82756e-14	1.16367e-12	54.0541	n.a.
ZNF789	1.24161	9.2679	179.982	9.97687e-14	1.17957e-12	27.027	n.a.
TTC14	1.06056	9.34223	64.5903	1.16096e-13	1.36666e-12	34.2342	n.a.
ENSECAG00000026829	1.0581	9.535	55.1146	1.16311e-13	1.36695e-12	66.6667	n.a.
CSGALNACT2	1.16836	9.27962	116.445	1.16793e-13	1.37058e-12	36.9369	nonsurface
UCP3	1.0795	9.23752	816.156	1.24176e-13	1.4529e-12	25.2252	n.a.
NIPA2	1.00402	9.32762	64.216	1.62971e-13	1.89276e-12	53.1532	nonsurface
ENSECAG00000019052	1.17422	9.46444	62.241	1.88077e-13	2.18114e-12	31.5315	n.a.
CYBC1	1.06309	9.35138	62.5586	1.89422e-13	2.19029e-12	49.5495	n.a.
FKBP2	1.05322	9.33863	75.7736	1.90566e-13	2.20029e-12	52.2523	n.a.
C16orf87	1.23455	9.26886	170.182	2.27918e-13	2.62388e-12	27.9279	n.a.
LGALS3BP	1.05325	9.42042	55.5094	2.33812e-13	2.68001e-12	53.1532	n.a.
GLTP	1.16625	9.29189	99.9894	2.63181e-13	3.00354e-12	36.036	n.a.
SDF4	1.21809	9.343	83.0399	2.70454e-13	3.08208e-12	37.8378	n.a.
GTF2F1	1.14195	9.34783	73.6504	2.87685e-13	3.269e-12	45.9459	n.a.
ERLEC1	1.07387	9.39111	61.3081	2.96209e-13	3.36101e-12	60.3604	n.a.
GET4	1.1341	9.3366	75.5804	3.22294e-13	3.64127e-12	29.7297	n.a.
PRRC2C	1.04056	9.59885	52.8652	3.64784e-13	4.09784e-12	67.5676	n.a.
EMD	1.05542	9.50591	52.6847	3.99839e-13	4.47253e-12	59.4595	nonsurface
STT3A	1.12309	9.29225	94.8998	4.60851e-13	5.13315e-12	29.7297	n.a.
MRPL36	1.02954	9.40472	53.7883	4.71416e-13	5.24342e-12	56.7568	n.a.
RF00578	1.11079	9.26826	166.759	5.73379e-13	6.34174e-12	27.9279	n.a.
UBE2S	1.13349	9.34938	74.6968	7.17716e-13	7.91595e-12	36.9369	n.a.
CRELD2	1.07703	9.28764	110.202	9.02308e-13	9.88278e-12	35.1351	n.a.
NEDD1	1.05954	9.28557	89.024	9.37506e-13	1.02541e-11	34.2342	n.a.
MPPE1	1.27491	9.27168	168.754	1.0409e-12	1.13691e-11	27.9279	nonsurface
AFF3	1.01325	9.26524	117.863	1.54092e-12	1.66689e-11	26.1261	n.a.
ENSECAG00000012199	1.01363	9.31543	186.004	1.60589e-12	1.7348e-11	28.8288	n.a.
ADD1	1.08623	9.36584	60.6601	1.82738e-12	1.96599e-11	41.4414	n.a.
CUTA	1.11231	9.35327	68.3255	2.40209e-12	2.56331e-11	42.3423	n.a.
SH3KBP1	1.11898	9.44658	54.2995	3.22103e-12	3.40939e-11	36.9369	n.a.
HDAC2	1.19083	9.29754	107.189	3.36029e-12	3.54742e-11	35.1351	n.a.
FAM45A	1.1037	9.36733	68.5373	3.89337e-12	4.08913e-11	27.9279	n.a.
DECR1	1.07464	9.33397	67.7202	3.9689e-12	4.15654e-11	42.3423	n.a.
MAP4K1	1.01357	9.32615	65.0455	7.37348e-12	7.59103e-11	45.045	n.a.
CLEC2B	1.0417	9.38205	82.4257	7.67385e-12	7.86944e-11	27.9279	n.a.
CLPTM1	1.02418	9.30197	77.3999	9.21591e-12	9.36555e-11	27.9279	nonsurface
ENSECAG00000032776	1.02547	9.45395	45.9189	1.25219e-11	1.25634e-10	32.4324	n.a.
PGAM5	1.0177	9.33265	61.5412	1.38583e-11	1.38864e-10	41.4414	n.a.
SIRT7	1.02288	9.31964	66.5398	1.74046e-11	1.73518e-10	43.2432	n.a.
SLC2A8	1.08445	9.25765	169.135	1.80523e-11	1.79748e-10	27.9279	surface
ENSECAG00000030463	1.08382	9.25852	175.198	2.34836e-11	2.32653e-10	25.2252	n.a.
IMPA1	1.02659	9.29272	81.1142	2.93031e-11	2.87418e-10	28.8288	n.a.
TUBA4A	1.10251	9.54788	48.8647	3.10455e-11	3.03376e-10	33.3333	n.a.
JARID2	1.04458	9.27919	97.1236	3.14132e-11	3.0659e-10	32.4324	n.a.
SYVN1	1.1239	9.30921	118.192	3.25578e-11	3.16976e-10	25.2252	nonsurface
CARHSP1	1.03094	9.40606	53.5885	4.78477e-11	4.60717e-10	33.3333	n.a.
ENSECAG00000037376	1.07359	9.24522	190.306	5.34792e-11	5.13687e-10	30.6306	n.a.
ENSECAG00000007532	1.16534	9.33128	79.882	1.07239e-10	1.00558e-09	37.8378	n.a.
CERS5	1.05176	9.29992	77.8608	1.13261e-10	1.05952e-09	39.6396	nonsurface
AMPD3	1.11111	9.25183	272.062	1.20973e-10	1.12367e-09	30.6306	n.a.
INTS12	1.01631	9.31064	65.7569	1.35142e-10	1.24939e-09	35.1351	n.a.
RABL6	1.08638	9.30673	80.5453	2.45478e-10	2.22e-09	29.7297	n.a.
ATP6V0A1	1.08131	9.26972	129.045	2.50666e-10	2.26432e-09	26.1261	n.a.
USP24	1.01554	9.2996	74.5585	2.52033e-10	2.27147e-09	27.027	n.a.
INPP4A	1.03894	9.31488	71.2928	2.7425e-10	2.46045e-09	27.9279	n.a.
UTP18	1.03761	9.31798	68.2491	3.51964e-10	3.10816e-09	35.1351	n.a.
PLIN3	1.04711	9.27031	120.58	5.22875e-10	4.56128e-09	28.8288	n.a.
VDAC3	1.00546	9.34959	56.0552	6.67414e-10	5.76476e-09	31.5315	n.a.
CRBN	1.01153	9.31645	67.5163	9.43159e-10	8.05823e-09	26.1261	n.a.
MTIF3	1.05349	9.2963	84.4801	1.44931e-09	1.21717e-08	26.1261	n.a.
EMC9	1.08409	9.26862	136.782	2.28319e-09	1.87923e-08	30.6306	n.a.
POC1A	1.06349	9.29357	106.421	1.71069e-08	1.27751e-07	27.027	n.a.
						0
						0
						0
						0
						0
						0
						0
						0
						0
						0
						0
						0
						0
						0
						0
						0
						0
						0
						0
						0
						0
						0
						0
						0
						0
						0
						0
						0
						0
						0
						0
						0
						0
						0
						0
						0
						0
						0
						0
						0
						0
						0
						0
						0
						0
						0
						0
						0
						0
						0
						0
						0
						0
						0
						0
						0
						0
						0
						0
						0
						0
						0
						0
						0
						0
						0
						0
						0
						0
						0
						0
						0
						0
						0
						0
						0
						0
						0
						0
						0
						0
						0
						0
						0
						0
						0
						0
						0
						0
						0
						0
						0
						0
						0
						0
						0
						0
						0
						0
						0
						0
						0
						0
						0
						0
						0
						0
						0
						0
						0
						0
						0
						0
						0
						0
						0
						0
						0
						0
						0
						0
						0
						0
						0
						0
						0
						0
						0
						0
						0
						0
						0
						0
						0
