# Supplementary material for: Single-cell resolution landscape of equine peripheral blood mononuclear cells reveals diverse cell types including T-bet+ B cells
Source: BMC Biol. 2021 Jan 22;19:13. doi: 10.1186/s12915-020-00947-5 (PMC7820527; doi:10.1186/s12915-020-00947-5)
Supplement: Supplementary file 6 — Additional file 6. Differentially expressed genes for B cell clusters (excluded cluster 25). [file 12915_2020_947_MOESM6_ESM.xlsx]

## Sheet: B cell cluster 0
genes	logFC	logCPM	F	PValue	FDR	Percent expressed	Surfacome.Label
ENSECAG00000014585	3.61031	10.2713	3938.43	0	0	98.8178	n.a.
PLAC8B	2.8694	11.1131	2235.43	0	0	99.5756	n.a.
IGHG3	2.76308	9.60472	3171	0	0	93.0585	n.a.
ENSECAG00000027826	1.35713	9.74429	1164.6	4.4139e-251	3.4808e-248	95.3622	n.a.
MS4A1	1.13065	9.72556	947.147	3.24673e-205	2.13364e-202	94.3922	surface
ENSECAG00000001010	1.28812	9.62902	921.863	7.2549e-200	4.40094e-197	60.9579	n.a.
HSF2BP	1.5982	9.37512	1059.65	4.434e-198	2.49761e-195	60.9579	n.a.
SH3BP5	1.56238	9.44289	849.317	1.73233e-184	8.5382e-182	73.5677	n.a.
ENSECAG00000029287	1.65248	10.0425	775.739	7.39691e-169	3.4313e-166	51.5914	n.a.
CMTM3	2.06932	9.49685	735.746	2.40434e-160	1.05337e-157	60.4122	n.a.
BANK1	1.45708	9.41301	784.199	3.78926e-160	1.57274e-157	65.3531	n.a.
ANKRD2	1.60803	9.31255	1435.28	1.97657e-150	7.08512e-148	43.1949	n.a.
PTPRCAP	1.29599	10.6168	659.198	4.97709e-144	1.63539e-141	98.3935	n.a.
AHNAK	1.71629	9.52053	642.428	1.89795e-140	5.75662e-138	41.4974	n.a.
TBX21	1.65775	9.30987	972.239	1.91824e-139	5.60267e-137	31.1003	n.a.
IGHG6	1.32555	9.3177	1345.39	3.49073e-124	9.17596e-122	26.6444	n.a.
ABI3	1.58137	9.33242	736.615	4.84413e-120	1.23228e-117	28.9179	n.a.
ITM2C	1.59499	9.59936	527.538	7.12678e-116	1.75631e-113	77.963	surface
BIN1	1.46481	9.38201	501.352	2.92927e-110	6.60005e-108	39.4665	n.a.
FGR	1.47634	9.48827	923.489	1.58173e-101	3.19834e-99	26.1291	n.a.
ENSECAG00000031156	1.58497	9.34033	1061.77	4.7046e-101	9.27513e-99	28.0994	n.a.
NAPSA	1.2499	9.5255	677.343	5.25142e-96	8.81122e-94	42.9221	n.a.
SERPINB1	1.45798	9.45075	517.476	1.49876e-93	2.36384e-91	28.5238	n.a.
POU2F2	1.20881	9.56814	391.678	1.07751e-86	1.60326e-84	79.5999	n.a.
RAC1	1.14757	9.90538	390.818	1.64826e-86	2.40707e-84	81.6914	n.a.
ENSECAG00000030839	1.35601	9.31072	795.418	2.8394e-86	3.99849e-84	28.4329	n.a.
RALGPS2	1.17095	9.3274	443.544	2.00237e-84	2.67639e-82	45.2865	n.a.
ENSECAG00000039788	1.19231	9.48218	370.705	3.53593e-82	4.6474e-80	32.1613	n.a.
SERPINB9	1.28073	9.38828	367.428	1.79862e-81	2.32523e-79	40.8609	n.a.
FGD2	1.20298	9.2999	572.12	2.19551e-80	2.79254e-78	28.4632	n.a.
TBXA2R	1.30991	9.29636	552.356	4.08471e-79	5.11301e-77	25.1288	surface
TFEB	1.12754	9.35436	544.04	1.20776e-78	1.4653e-76	39.8606	n.a.
CORO1B	1.32822	9.40031	444.415	3.78706e-69	4.09106e-67	25.4319	n.a.
ATP6V1F	1.15956	9.67869	310.209	3.93747e-69	4.19607e-67	67.7175	n.a.
ITGAM	1.16875	9.30263	668.132	6.21041e-59	5.1553e-57	25.2501	surface
FYTTD1	1.03251	9.33704	247.717	1.27332e-55	9.74896e-54	26.5232	n.a.
SYVN1	1.07339	9.30921	301.895	7.35514e-55	5.47194e-53	31.1306	n.a.
ENSECAG00000031182	1.13648	9.29418	572.661	2.8349e-54	2.08935e-52	31.8581	n.a.
ENSECAG00000013060	1.0655	9.28146	607.33	4.58304e-53	3.22695e-51	28.8269	n.a.
CD37	1.00381	9.89099	213.427	3.41656e-48	2.0886e-46	72.2946	surface
ARSI	1.00886	9.27456	672.744	7.08091e-48	4.2626e-46	26.0685	n.a.
FOXP1	1.0448	9.50632	174.031	1.21466e-39	5.94959e-38	39.4968	n.a.

## Sheet: B cell cluster 9
genes	logFC	logCPM	F	PValue	FDR	Percent expressed	Surfacome.Label
CXCR4	2.93032	9.61766	1035.1	8.38089e-224	1.65229e-220	66.9742	surface
DRA	1.09502	11.7419	732.429	1.21825e-159	1.20089e-156	99.9385	n.a.
PDE4B	2.03326	9.32599	725.822	3.11014e-158	2.72517e-155	35.5474	n.a.
IGHD	2.56468	9.28507	1868.54	2.65805e-145	1.90558e-142	41.5129	n.a.
BTG1	1.64686	10.3653	661.838	1.36044e-144	8.94036e-142	91.5744	n.a.
STAP1	1.662	9.31653	1118.52	6.34838e-142	3.85103e-139	51.845	n.a.
MNDA	1.6156	10.2583	617.084	4.90579e-135	2.57914e-132	93.1119	n.a.
FCMR	1.63532	9.33352	599.254	3.18413e-131	1.56938e-128	49.2005	n.a.
DRB	1.08362	11.2053	569.686	6.71091e-125	3.11307e-122	99.262	n.a.
Eqca-DOB1	1.2769	9.47448	620.292	5.79824e-118	2.28624e-115	71.8327	n.a.
ENSECAG00000030839	1.74736	9.31072	1026.69	1.88937e-117	7.09503e-115	33.0258	n.a.
SELL	1.78709	9.69036	522.377	9.09732e-115	3.11919e-112	42.6199	surface
Eqca-DQB1	1.15659	10.9251	507.057	1.75097e-111	5.52326e-109	97.7245	n.a.
HVCN1	1.49887	9.33519	687.056	7.03562e-109	2.05492e-106	48.77	n.a.
MARCKSL1	1.81609	9.50778	494.093	1.05637e-108	2.97518e-106	28.7208	n.a.
UBD	1.89134	9.98061	485.034	9.27803e-107	2.52298e-104	77.6138	n.a.
DQB	1.21294	10.0112	393.914	3.55823e-87	8.50309e-85	76.9988	n.a.
AIM2	1.33428	9.35854	740.218	7.09248e-86	1.55365e-83	42.8044	n.a.
ENSECAG00000000910	1.44883	9.7673	376.975	1.57687e-83	3.18852e-81	49.262	n.a.
EIF1B	1.54085	9.56367	373.347	9.5324e-83	1.83348e-80	63.4071	n.a.
SESN1	1.59027	9.30604	439.954	1.16777e-77	1.95937e-75	25.2768	n.a.
EVL	1.43334	9.72534	310.204	3.95064e-69	5.76939e-67	26.6913	n.a.
ENSECAG00000034569	1.0818	9.77131	298.925	1.0767e-66	1.51623e-64	50.861	n.a.
ITGAE	1.2049	9.33873	270.576	1.44279e-60	1.92845e-58	30.3813	surface
ENSECAG00000032776	1.32625	9.45395	246.832	1.97994e-55	2.33042e-53	40.6519	n.a.
GNG10	1.0348	9.68384	240.858	3.89082e-54	4.32155e-52	36.6544	n.a.
FCRLA	1.01127	9.33039	539.034	1.68283e-51	1.72348e-49	36.9004	n.a.
ZFP36L1	1.17467	9.61966	203.996	3.79263e-46	3.36053e-44	48.5855	n.a.
CD37	1.02659	9.89099	188.871	7.26753e-43	5.78906e-41	63.7146	surface
FOXP1	1.14085	9.50632	175.903	4.76176e-40	3.47697e-38	37.0849	n.a.
P2RY10	1.00497	9.42259	151.575	9.27585e-35	5.45891e-33	25.8303	surface

## Sheet: B cell cluster 15
genes	logFC	logCPM	F	PValue	FDR	Percent expressed	Surfacome.Label
IGHG5	2.31347	9.29992	3063.36	0	0	33.557	n.a.
SH3BGRL3	1.57054	10.736	978.986	5.95585e-212	1.56559e-208	95.7047	n.a.
SELPLG	2.12979	9.49928	949.657	9.81932e-206	1.93588e-202	34.2282	surface
LGALS1	1.906	11.1088	801.64	2.30656e-174	3.03159e-171	61.6107	n.a.
DRA	1.0764	11.7419	649.434	6.04035e-142	5.29269e-139	100	n.a.
ENSECAG00000038584	1.62946	10.3134	641.724	2.67442e-140	2.10905e-137	94.2282	n.a.
C11H17orf99	1.90503	9.25098	1886.07	1.9318e-138	1.26951e-135	30.7383	n.a.
ID3	1.92742	9.66975	619.54	1.46935e-135	8.91333e-133	62.8188	n.a.
ENSECAG00000038338	1.52177	9.2755	869.266	1.06742e-133	6.01265e-131	43.8926	n.a.
MEF2C	1.25908	9.42049	623.175	1.60121e-129	8.4181e-127	76.9128	n.a.
Eqca-DOB1	1.31169	9.47448	617.869	1.58178e-122	7.79619e-120	78.255	n.a.
LTB	1.39794	10.6814	494.364	9.24286e-109	3.83628e-106	72.4832	n.a.
ENSECAG00000031569	1.02853	11.1936	475.854	8.66395e-105	3.4162e-102	99.1946	n.a.
GNG2	1.37407	9.48024	469.697	1.8176e-103	6.82553e-101	32.7517	n.a.
ZBTB20	1.85501	9.32677	468.452	3.36335e-103	1.20561e-100	56.6443	n.a.
STAP1	1.3947	9.31653	854.872	4.94004e-103	1.69379e-100	49.2617	n.a.
DQA	1.11387	10.7124	445.826	2.43614e-98	8.00475e-96	99.0604	n.a.
GLIPR1	1.51102	9.88701	428.997	1.00846e-94	3.05874e-92	67.3826	surface
ENSECAG00000029003	1.42548	10.0414	416.547	4.7964e-92	1.4009e-89	64.4295	n.a.
ITGB1	1.64125	9.53094	411.916	4.75325e-91	1.33872e-88	27.2483	surface
Eqca-DQB1	1.09564	10.9251	408.739	2.29354e-90	6.23685e-88	99.4631	n.a.
REV1	1.52487	9.27093	564.052	3.3206e-87	8.44717e-85	25.3691	n.a.
DQB	1.24395	10.0112	375.891	2.70297e-83	6.66112e-81	81.8792	n.a.
SELL	1.59201	9.69036	372.827	1.23379e-82	2.86167e-80	41.4765	surface
ENSECAG00000040634	1.43035	9.95564	366.241	3.23967e-81	7.29943e-79	77.4497	n.a.
IFI30	1.0308	9.94287	356.46	4.14965e-79	8.84435e-77	89.396	n.a.
FCMR	1.18527	9.33352	354.388	3.66118e-75	7.21801e-73	45.5034	n.a.
SMAGP	1.29268	9.30651	348.161	1.4303e-74	2.75105e-72	34.6309	n.a.
S100A6	1.30089	10.4366	317.164	1.24119e-70	2.17512e-68	61.3423	n.a.
FABP3	1.11627	9.34116	396.787	5.52136e-67	9.46554e-65	51.2752	n.a.
VIM	1.0025	11.2858	275.434	1.28441e-61	2.11017e-59	77.9866	n.a.
BTG1	1.11194	10.3653	274.282	2.27939e-61	3.66842e-59	86.8456	n.a.
ACTG1	1.02768	10.7454	268.41	4.24206e-60	6.69058e-58	71.9463	n.a.
AIM2	1.20896	9.35854	594.106	4.45883e-58	6.76199e-56	47.2483	n.a.
PLP2	1.02974	9.99388	249.955	4.17513e-56	6.21228e-54	83.8926	n.a.
ENSECAG00000034569	1.07736	9.77131	249.871	4.35176e-56	6.35518e-54	58.1208	n.a.
MDH2	1.10922	9.57303	244.642	5.89816e-55	8.16016e-53	55.8389	n.a.
DBNL	1.11125	9.44478	230.384	7.22214e-52	9.81962e-50	52.0805	n.a.
S100A11	1.26383	9.84698	228.721	1.65558e-51	2.21287e-49	29.7987	n.a.
CXCR4	1.18125	9.61766	226.227	5.74316e-51	7.54843e-49	31.8121	surface
HLA-DMA	1.01944	9.60513	223.189	2.61601e-50	3.38195e-48	64.4295	surface
UBD	1.3573	9.98061	220.042	1.25766e-49	1.59966e-47	67.1141	n.a.
GNG10	1.0136	9.68384	193.234	8.20665e-44	9.65936e-42	48.1879	n.a.
ACTN1	1.0454	9.46431	188.941	7.01627e-43	8.01889e-41	27.651	n.a.
PDLIM2	1.14046	9.56168	185.151	4.66726e-42	5.258e-40	35.9732	n.a.
ENSECAG00000013303	1.18452	9.40016	266.487	1.97319e-39	2.04744e-37	31.2752	n.a.
HIF1A	1.00991	9.36851	187.833	1.63531e-36	1.49954e-34	35.4362	n.a.
S100A4	1.08514	11.2922	100.636	1.19079e-23	6.30238e-22	26.1745	n.a.

## Sheet: B cell cluster 22
genes	logFC	logCPM	F	PValue	FDR	Percent expressed	Surfacome.Label
IGHG6	4.39568	9.3177	3802.65	0	0	71.3983	n.a.
ENSECAG00000014585	3.88029	10.2713	4019.52	0	0	100	n.a.
ENSECAG00000001010	3.33457	9.62902	2579.84	0	0	97.2458	n.a.
ENSECAG00000029287	3.31997	10.0425	1898.92	0	0	90.0424	n.a.
PLAC8B	2.97888	11.1131	2078.35	0	0	100	n.a.
IGHG3	2.39475	9.60472	2207.85	0	0	73.7288	n.a.
RPS20	1.82343	13.6706	4107.12	0	0	100	n.a.
LAPTM5	1.56616	11.3606	1279.61	3.1555e-275	3.11054e-272	100	n.a.
ENSECAG00000027826	1.58671	9.74429	1178.82	4.5268e-254	3.96649e-251	98.5169	n.a.
CMTM3	2.97941	9.49685	1032.78	2.60043e-223	1.86427e-220	83.2627	n.a.
ENSECAG00000035439	2.3983	9.26646	2386.8	5.13075e-209	3.37176e-206	56.3559	n.a.
BANK1	1.94857	9.41301	976.07	1.02346e-194	5.765e-192	79.661	n.a.
ANKRD2	2.27495	9.31255	1814.46	1.9224e-189	1.01067e-186	59.9576	n.a.
HSF2BP	1.96926	9.37512	1142.73	4.45319e-188	2.19487e-185	70.339	n.a.
ENSECAG00000012199	2.15685	9.31543	1039.9	5.04685e-169	2.21108e-166	54.8729	n.a.
PTPRCAP	1.62204	10.6168	724.74	5.28781e-158	2.19472e-155	99.7881	n.a.
ENSECAG00000033804	2.00952	9.28768	1818.2	7.99545e-153	3.1526e-150	40.0424	n.a.
ENSECAG00000039788	2.15105	9.48218	753.666	1.2064e-146	4.53031e-144	52.9661	n.a.
TSPAN4	2.27503	9.29106	1709.78	7.7359e-145	2.77297e-142	33.0508	surface
SH3BP5	1.66841	9.44289	740.845	1.80617e-143	6.19282e-141	79.8729	n.a.
ITM2C	2.02828	9.59936	612.717	4.2077e-134	1.38258e-131	89.1949	surface
GNGT2	2.04997	9.2643	1841.42	1.05557e-130	3.3297e-128	26.4831	n.a.
ADORA2A	2.03722	9.27681	951.751	1.14932e-126	3.48598e-124	41.7373	surface
CYSTM1	1.76411	9.38282	647.325	2.03682e-125	5.94903e-123	62.2881	n.a.
CXXC5	2.06252	9.30646	695.504	3.09129e-125	8.70639e-123	44.2797	n.a.
BPIFB4	2.16794	9.24903	2022.83	1.02854e-124	2.79692e-122	37.5	n.a.
MS4A1	1.00625	9.72556	553.421	2.03885e-121	5.35947e-119	94.0678	surface
AHNAK	2.02378	9.52053	597.267	3.4723e-121	8.83308e-119	53.178	n.a.
TBX21	2.05595	9.30987	1038.57	3.42713e-119	8.44574e-117	42.5847	n.a.
SERPINB1	2.17219	9.45075	710.739	2.24551e-115	5.3661e-113	47.2458	n.a.
ABI3	2.08504	9.33242	830.362	3.14703e-114	7.09071e-112	42.5847	n.a.
RF01277	1.62376	9.80373	515.458	2.77243e-113	6.07316e-111	92.161	n.a.
SERPINB9	1.87839	9.38828	501.719	2.4479e-110	5.08003e-108	58.4746	n.a.
CALM2	1.26078	10.2749	442.857	1.05847e-97	2.03588e-95	98.3051	n.a.
ATP6V1F	1.70506	9.67869	436.728	2.19658e-96	4.12434e-94	84.1102	n.a.
SNRNP200	1.73551	9.40599	396.241	1.12168e-87	2.01036e-85	66.3136	n.a.
FGL2	1.70161	9.48797	709.975	1.44717e-82	2.42817e-80	36.0169	n.a.
POU2F2	1.40103	9.56814	368.518	1.04733e-81	1.72068e-79	85.3814	n.a.
BIN1	1.56624	9.38201	403.625	3.26094e-81	5.24812e-79	44.9153	n.a.
BHLHE41	1.39865	9.30667	740.107	1.32932e-80	2.0966e-78	56.1441	n.a.
EMP3	1.4547	10.126	357.34	2.68285e-79	4.14842e-77	76.9068	surface
TNNI3	1.89065	9.25251	1185.19	4.45144e-79	6.75078e-77	31.7797	n.a.
CYBB	1.53763	9.46534	692.631	6.56084e-76	9.07698e-74	55.5085	surface
TBXA2R	1.67425	9.29636	592.615	2.80556e-74	3.74994e-72	32.4153	surface
ARSI	1.59714	9.27456	946.843	1.63747e-71	2.15219e-69	41.5254	n.a.
APEX1	1.3824	9.42753	304.529	6.63888e-68	8.31019e-66	68.6441	n.a.
PLEK	1.62456	9.30749	605.422	7.86267e-66	9.53923e-64	27.9661	n.a.
POLR2E	1.51906	9.47177	288.575	1.85481e-64	2.18313e-62	62.9237	n.a.
POLD1	1.05467	9.35553	305.538	1.97014e-58	2.18824e-56	59.9576	n.a.
CYB561A3	1.15048	9.36851	310.834	9.97177e-57	1.07722e-54	59.322	n.a.
FUT8	1.26378	9.34248	234.527	9.14824e-53	9.49251e-51	39.6186	n.a.
STX11	1.28162	9.38436	237.69	7.90417e-50	7.89016e-48	50	n.a.
ITGB2	1.2282	9.81007	214.822	1.70325e-48	1.63803e-46	62.5	surface
ENSECAG00000021652	1.17789	9.33111	214.132	2.72749e-48	2.59145e-46	47.2458	n.a.
TK2	1.38057	9.30749	350.928	4.13988e-48	3.84084e-46	27.9661	n.a.
CCND3	1.25439	9.72794	212.819	4.62997e-48	4.24558e-46	70.9746	n.a.
PYCARD	1.08465	9.48904	225.201	5.89249e-48	5.28048e-46	61.6525	n.a.
TFEB	1.20873	9.35436	420.501	4.5215e-47	3.9183e-45	46.6102	n.a.
MMD	1.23661	9.33586	233.416	7.01264e-47	6.01105e-45	34.5339	n.a.
TIFA	1.11419	10.0295	205.284	1.99344e-46	1.67237e-44	85.8051	n.a.
PDCD5	1.24511	9.40039	191.152	2.32314e-43	1.83203e-41	44.2797	n.a.
PRDX1	1.02842	9.88573	189.655	4.90996e-43	3.79607e-41	88.9831	n.a.
ITGAM	1.30022	9.30263	597.109	6.66769e-43	5.10499e-41	29.0254	surface
PYGM	1.0594	9.32865	367.058	1.15378e-42	8.66547e-41	49.7881	n.a.
NCOA7	1.24468	9.32344	231.826	1.51804e-41	1.07849e-39	38.9831	n.a.
PKIG	1.10297	9.27104	595.203	1.86441e-39	1.26748e-37	34.7458	n.a.
PLD4	1.18351	9.33591	400.077	1.0213e-38	6.88376e-37	39.1949	n.a.
BATF	1.17565	9.3505	230.802	2.10681e-37	1.37308e-35	32.2034	n.a.
AKT2	1.20896	9.29153	273.13	1.24543e-36	7.85716e-35	27.9661	n.a.
RALGPS2	1.03169	9.3274	260.528	1.3782e-36	8.62576e-35	46.3983	n.a.
CHID1	1.05276	9.33328	203.782	1.4143e-35	8.57938e-34	29.8729	n.a.
CRACR2B	1.08024	9.27431	328.987	1.64586e-35	9.90783e-34	29.0254	n.a.
DESI1	1.11272	9.32563	188.56	3.90349e-35	2.3145e-33	38.1356	n.a.
IRF5	1.0625	9.322	333.191	4.40927e-35	2.59489e-33	37.7119	n.a.
ENSECAG00000031156	1.25149	9.34033	549.943	1.17859e-34	6.83409e-33	26.0593	n.a.
ACADM	1.14695	9.41764	151.028	1.22047e-34	7.02525e-33	43.4322	n.a.
TCEA3	1.21933	9.3171	279.452	1.41018e-34	8.05846e-33	30.0847	n.a.
FYTTD1	1.14841	9.33704	192.85	1.07047e-33	5.98706e-32	31.9915	n.a.
ARHGAP15	1.07171	9.67668	145.74	1.72774e-33	9.4618e-32	72.0339	n.a.
NUDT8	1.05778	9.30584	210.606	9.07475e-33	4.86827e-31	30.9322	n.a.
TMEM206	1.18264	9.28903	284.145	2.07776e-32	1.07468e-30	29.4492	n.a.
NUAK2	1.14994	9.29614	224.844	1.69886e-30	8.32127e-29	32.839	n.a.
APBB1IP	1.00865	9.67909	125.979	3.48938e-29	1.63793e-27	59.9576	n.a.
PXK	1.05568	9.29569	200.619	2.17454e-28	9.9124e-27	27.7542	n.a.
UBE2E1	1.08749	9.32266	175.843	5.44368e-28	2.43914e-26	25.4237	n.a.
FGD2	1.02911	9.2999	318.081	1.17991e-27	5.11253e-26	30.0847	n.a.
BLNK	1.01175	9.27369	401.737	2.44223e-24	9.08465e-23	28.178	n.a.
IFNGR1	1.02261	9.42892	131.889	1.45243e-23	5.20629e-22	25.2119	surface

## Sheet: B cell cluster 27
genes	logFC	logCPM	F	PValue	FDR	Percent expressed	Surfacome.Label
JCHAIN	8.31925	9.70438	11336.3	0	0	95.2381	n.a.
IGHA	8.20086	9.66844	11984.5	0	0	58.3333	n.a.
ENSECAG00000031094	4.88699	10.8917	4544.67	0	0	76.1905	n.a.
ENSECAG00000031522	4.86609	10.189	2129.95	0	0	80.9524	n.a.
ENSECAG00000039599	4.85979	10.0905	2580.35	0	0	67.8571	n.a.
SLC23A1	4.77016	9.24653	6990.55	0	0	83.3333	surface
ENSECAG00000015109	4.01156	9.62553	1583.08	0	0	77.381	n.a.
TXNDC5	4.38065	9.24899	3835.86	0	0	82.1429	n.a.
IGHM	3.86044	9.64068	1410.85	1.10974e-302	7.29283e-300	28.5714	n.a.
HSP90B1	3.91295	9.55177	1143.16	1.41734e-246	6.57477e-244	92.8571	n.a.
XBP1	3.70491	9.48679	1080.37	2.37038e-233	1.03849e-230	84.5238	n.a.
SELENOS	3.49671	9.3395	1115.88	2.74374e-230	1.1388e-227	84.5238	n.a.
SEC61B	2.97537	9.87494	869.763	7.96531e-189	3.14072e-186	95.2381	n.a.
PPIB	2.47167	10.48	866.272	4.38299e-188	1.64592e-185	97.619	n.a.
PRDX2	3.09754	9.29637	863.872	1.43865e-187	5.15691e-185	71.4286	n.a.
PDIA4	3.28042	9.29852	1029.64	4.33201e-181	1.42343e-178	77.381	n.a.
SEC11C	3.46383	9.49299	826.405	1.27155e-179	4.01099e-177	90.4762	n.a.
SSR3	2.7716	9.97243	752.09	7.94721e-164	2.32117e-161	91.6667	n.a.
AQP3	2.88614	9.3499	942.332	2.86621e-162	8.07249e-160	61.9048	n.a.
CRELD2	3.17232	9.28764	731.386	2.03912e-159	5.54501e-157	88.0952	n.a.
SDF2L1	3.2916	9.38742	727.982	1.08244e-158	2.84539e-156	82.1429	n.a.
RRBP1	3.04822	9.29128	1843.91	3.89905e-154	9.91867e-152	54.7619	n.a.
MANF	3.24498	9.4674	693.153	2.84538e-151	7.01208e-149	86.9048	n.a.
EAF2	3.52094	9.24213	3642.06	1.64258e-150	3.92528e-148	73.8095	n.a.
RABAC1	2.84679	9.80341	681.254	9.80624e-149	2.27447e-146	94.0476	n.a.
TENT5C	3.54904	9.25762	1333.2	1.99726e-147	4.50011e-145	78.5714	n.a.
PDIA6	3.16186	9.33201	656.925	1.52591e-143	3.16666e-141	75	n.a.
REXO2	2.79676	9.45566	644.011	8.68824e-141	1.75681e-138	84.5238	n.a.
ENSECAG00000036762	3.30239	9.24217	3364.7	1.45118e-139	2.79122e-137	79.7619	n.a.
PRDX4	3.20306	9.35642	616.139	7.83025e-135	1.47022e-132	80.9524	n.a.
DUSP5	2.78394	9.26698	678.143	9.75973e-121	1.78989e-118	76.1905	n.a.
IRF4	3.13304	9.25031	1186.45	1.20777e-119	2.16466e-117	60.7143	n.a.
FKBP11	3.13582	9.24319	2421.86	1.61239e-119	2.82563e-117	64.2857	n.a.
FKBP2	2.68848	9.33863	525.069	2.41472e-115	3.96718e-113	80.9524	n.a.
ENSECAG00000026891	1.88715	9.27358	1774.71	7.70505e-115	1.24004e-112	34.5238	n.a.
DHRS3	2.49527	9.31112	1014.31	6.42808e-113	1.01384e-110	64.2857	n.a.
LMAN1	2.91073	9.41143	502.543	1.6271e-110	2.46756e-108	85.7143	n.a.
PIM1	2.57891	9.39156	501.97	2.1588e-110	3.21214e-108	82.1429	n.a.
CALR	2.59898	9.79425	501.921	2.21143e-110	3.22951e-108	91.6667	n.a.
HM13	2.58519	9.39115	463.984	3.06369e-102	4.39277e-100	83.3333	surface
STMN1	2.17291	9.7683	461.484	1.05464e-101	1.4591e-99	79.7619	n.a.
ITGA4	2.31753	9.46502	461.362	1.12916e-101	1.53526e-99	72.619	surface
SPCS2	2.65939	9.66569	457.477	7.64925e-101	1.02241e-98	92.8571	n.a.
BLVRB	3.13728	9.44967	809.348	4.15906e-95	5.29005e-93	34.5238	n.a.
CRYBB1	2.79744	9.24222	2982.4	1.67081e-94	2.09143e-92	54.7619	n.a.
ENSECAG00000001010	1.75136	9.62902	426.437	3.58088e-94	4.41231e-92	41.6667	n.a.
SPCS3	2.41106	9.62672	419.006	1.41876e-92	1.6952e-90	95.2381	n.a.
DNAJC3	2.46352	9.32869	451.883	7.55927e-91	8.89737e-89	76.1905	n.a.
BRI3BP	2.37743	9.27075	610.385	5.33433e-83	6.0966e-81	66.6667	n.a.
P4HB	2.25772	9.40629	369.677	5.88665e-82	6.53833e-80	78.5714	n.a.
SSR1	2.4149	9.31822	428.033	1.31311e-81	1.43822e-79	66.6667	surface
SPG21	2.54759	9.35319	364.411	8.0253e-81	8.66952e-79	73.8095	n.a.
OSTC	2.39566	9.56628	359.398	9.65304e-80	1.0287e-77	89.2857	n.a.
DNAJB9	2.59165	9.27178	711.268	4.20544e-77	4.42188e-75	57.1429	n.a.
PDIA5	2.73447	9.24488	1820.06	8.1956e-77	8.50401e-75	65.4762	n.a.
ALG5	2.44528	9.35028	342.744	3.76194e-76	3.85282e-74	76.1905	n.a.
UBE2J1	2.46567	9.28952	446.533	5.17804e-76	5.23513e-74	76.1905	n.a.
SSR2	1.86717	10.0964	341.108	8.46804e-76	8.45303e-74	97.619	n.a.
COX2	1.14669	11.5288	330.842	1.38696e-73	1.36719e-71	96.4286	n.a.
TPST2	2.41172	9.47091	325.977	1.5556e-72	1.51451e-70	89.2857	n.a.
RPN1	2.32393	9.41731	311.457	2.11936e-69	1.98968e-67	79.7619	surface
GRID2IP	2.37585	9.48058	310.437	3.51558e-69	3.22371e-67	88.0952	n.a.
MAN1A1	2.32332	9.26159	840.084	7.64113e-69	6.9262e-67	57.1429	n.a.
TMED2	2.16336	9.63207	302.78	1.58276e-67	1.41837e-65	89.2857	n.a.
KRTCAP2	2.14168	9.58118	288.204	2.23041e-64	1.97629e-62	89.2857	n.a.
SSR4	1.56595	10.501	277.874	3.81286e-62	3.34091e-60	97.619	n.a.
SEC22B	2.15469	9.32137	276.749	6.67755e-62	5.78672e-60	72.619	n.a.
TMBIM6	2.07971	9.77421	270.777	1.30512e-60	1.09491e-58	92.8571	n.a.
SEC61G	1.70585	9.96368	269.637	2.30293e-60	1.91167e-58	95.2381	n.a.
ITM2B	2.05312	10.1741	259.942	2.87964e-58	2.31723e-56	84.5238	surface
SRPRB	2.16126	9.3465	258.638	5.51653e-58	4.35033e-56	70.2381	n.a.
S100A10	1.54079	10.8657	256.657	1.47935e-57	1.14374e-55	90.4762	n.a.
PQLC3	2.26488	9.32494	388.906	5.5704e-57	4.22386e-55	52.381	n.a.
ENSECAG00000032916	1.54957	10.2178	248.031	1.08895e-55	8.17854e-54	96.4286	n.a.
MLLT3	2.14604	9.28966	572.826	1.21053e-55	9.00586e-54	52.381	n.a.
SEC61A1	1.95891	9.33364	261.787	2.14324e-55	1.57959e-53	71.4286	n.a.
ENSECAG00000014391	2.08207	9.31436	243.022	1.32297e-54	9.66016e-53	71.4286	n.a.
HYOU1	2.2836	9.25699	847.006	1.66016e-54	1.2011e-52	52.381	n.a.
PDIA3	1.97277	9.73628	239.555	7.45068e-54	5.34146e-52	90.4762	n.a.
ENSECAG00000023261	1.94525	9.56037	237.682	1.89564e-53	1.34676e-51	88.0952	n.a.
TRAM1	2.04497	9.48432	237.243	2.35988e-53	1.66161e-51	76.1905	n.a.
TSPAN13	1.83357	9.2631	785.222	1.88334e-52	1.30281e-50	39.2857	surface
SYS1	2.11952	9.28798	341.948	2.14759e-52	1.47269e-50	60.7143	n.a.
EMC9	1.872	9.26862	608.555	6.13983e-51	4.17402e-49	48.8095	n.a.
BICDL2	2.17722	9.24387	1375.98	4.17777e-49	2.76856e-47	51.1905	n.a.
CREB3L2	1.9475	9.24117	1963.27	7.61983e-49	5.0075e-47	41.6667	n.a.
TMED9	2.05287	9.35671	216.323	8.05304e-49	5.24845e-47	65.4762	n.a.
SRP14	1.56269	10.1437	216.239	8.39281e-49	5.42506e-47	94.0476	n.a.
ERLEC1	2.04103	9.39111	208.061	4.98146e-47	3.16805e-45	77.381	n.a.
H2AFX	1.71137	9.3048	292.555	1.80417e-45	1.12029e-43	45.2381	n.a.
KDELR1	1.96063	9.41577	200.214	2.50995e-45	1.54636e-43	73.8095	n.a.
PRDM1	1.87691	9.25478	867.764	5.01767e-45	3.06739e-43	42.8571	n.a.
TUT7	1.92477	9.63013	190.629	3.01751e-43	1.80273e-41	78.5714	n.a.
SPCS1	1.58113	9.94557	188.717	7.84606e-43	4.65218e-41	91.6667	n.a.
ASPH	1.55183	9.25606	1026.88	2.24423e-42	1.32074e-40	27.381	n.a.
RNF149	1.73098	9.34444	217.145	4.06423e-41	2.35666e-39	66.6667	surface
CDCA3	1.42383	9.24618	2868.63	7.82555e-41	4.50455e-39	32.1429	n.a.
MGAT1	1.82903	9.33462	179.496	7.89312e-41	4.51052e-39	73.8095	n.a.
B4GALT3	2.1387	9.27302	380.795	9.16778e-41	5.20123e-39	54.7619	n.a.
RPN2	1.85935	9.46949	179.14	9.43092e-41	5.3123e-39	80.9524	n.a.
ENSECAG00000006192	1.64631	9.23517	3595.5	2.00238e-40	1.11991e-38	28.5714	n.a.
ANXA2	1.36158	9.88751	169.491	1.17789e-38	6.31896e-37	55.9524	n.a.
SELPLG	1.27774	9.49928	170.657	1.44465e-38	7.69766e-37	57.1429	surface
RRM2	1.19991	9.25203	756.275	2.73222e-37	1.38117e-35	26.1905	n.a.
CYTIP	1.78717	9.61113	162.39	4.11889e-37	2.06889e-35	70.2381	n.a.
ERGIC2	1.7306	9.32557	155.868	1.07977e-35	5.35537e-34	78.5714	n.a.
IFI6	1.60741	9.37918	155.702	1.17544e-35	5.79346e-34	64.2857	n.a.
GMPPB	1.83576	9.25715	465.35	1.5979e-35	7.82673e-34	50	n.a.
MTDH	1.54769	9.69145	154.799	1.84449e-35	8.97879e-34	91.6667	n.a.
GOLGB1	1.72485	9.3504	146.011	5.29555e-33	2.53095e-31	72.619	n.a.
EDEM2	1.68644	9.30804	169.247	7.22245e-33	3.4311e-31	53.5714	n.a.
HDLBP	1.59493	9.33702	142.595	8.36102e-33	3.9482e-31	69.0476	n.a.
ENSECAG00000010480	1.61097	9.36855	139.965	3.12579e-32	1.46726e-30	59.5238	n.a.
H2AFZ	1.50032	9.51911	136.695	1.61114e-31	7.38687e-30	60.7143	n.a.
MAN2A1	1.82063	9.29295	266.547	5.49739e-31	2.44929e-29	50	n.a.
REEP4	1.22717	9.27467	186.001	8.30593e-31	3.67981e-29	44.0476	n.a.
ENSECAG00000012455	1.65001	9.31513	167.78	2.48847e-30	1.0842e-28	57.1429	n.a.
CREB3	1.59118	9.3037	140.028	3.1503e-30	1.36502e-28	61.9048	n.a.
CD99	1.72479	9.2965	255.91	1.91173e-29	8.14913e-28	55.9524	n.a.
TMED10	1.64647	9.3206	187.66	2.34583e-28	9.84003e-27	46.4286	n.a.
DERL1	1.55476	9.33434	120.306	6.02797e-28	2.50192e-26	66.6667	n.a.
NANS	1.50863	9.42965	119.237	1.03116e-27	4.25744e-26	78.5714	n.a.
C1H15orf48	1.02687	9.69292	118.97	1.17954e-27	4.8447e-26	50	n.a.
ENSECAG00000036511	1.52551	9.33029	117.518	2.44615e-27	9.8925e-26	78.5714	n.a.
ENSECAG00000024654	1.43448	9.3419	117.432	2.55421e-27	1.02768e-25	47.619	n.a.
PLEKHA8	1.56729	9.23543	3767.77	5.41497e-27	2.15669e-25	33.3333	n.a.
VSIR	1.36457	9.43261	139.043	6.04635e-27	2.39606e-25	52.381	n.a.
SURF4	1.54165	9.32051	173.843	1.44821e-26	5.71029e-25	53.5714	n.a.
CKAP4	1.37561	9.24554	904.032	1.72861e-26	6.74842e-25	29.7619	n.a.
MLEC	1.67649	9.25874	381.074	2.59326e-26	1.00741e-24	44.0476	n.a.
DDOST	1.45064	9.33888	118.083	6.5321e-26	2.5251e-24	65.4762	n.a.
ENSECAG00000032940	1.38121	9.28516	244.433	7.14088e-26	2.74697e-24	36.9048	n.a.
STT3A	1.48368	9.29225	154.743	2.46331e-25	9.33926e-24	44.0476	n.a.
TMEM59	1.48428	9.59937	107.558	3.65583e-25	1.37285e-23	83.3333	n.a.
ARL4C	1.28094	9.30659	243.153	7.08824e-25	2.63669e-23	33.3333	n.a.
CCR10	1.55776	9.2411	1699.77	9.16477e-25	3.39312e-23	34.5238	surface
ERP29	1.3326	9.35177	105.004	1.32175e-24	4.84806e-23	57.1429	n.a.
CDK2AP2	1.34339	9.6423	104.281	1.9011e-24	6.94079e-23	82.1429	n.a.
ENSECAG00000027666	1.18636	9.89575	100.215	1.47219e-23	5.15985e-22	89.2857	n.a.
SYPL1	1.31647	9.56626	99.8399	1.77776e-23	6.20329e-22	88.0952	surface
ZNF706	1.1568	9.83949	99.7425	1.86714e-23	6.48645e-22	95.2381	n.a.
SRM	1.48109	9.26911	148.597	1.99777e-23	6.90984e-22	41.6667	n.a.
HERPUD1	1.47181	9.42966	98.7316	3.10615e-23	1.065e-21	70.2381	n.a.
CANX	1.38257	9.39595	99.7393	4.54729e-23	1.54569e-21	72.619	n.a.
SLC35C1	1.34998	9.25045	405.472	1.85374e-22	6.24726e-21	32.1429	n.a.
SRPRA	1.42691	9.3887	94.3314	2.84923e-22	9.4806e-21	64.2857	n.a.
PRR5	1.12092	9.28461	249.37	4.61153e-22	1.51527e-20	30.9524	n.a.
LMAN2	1.38577	9.48123	93.2807	4.83773e-22	1.583e-20	76.1905	surface
USO1	1.48476	9.29925	146.888	5.63878e-22	1.8375e-20	52.381	n.a.
EDEM3	1.48975	9.24169	789.866	7.19004e-22	2.33336e-20	29.7619	n.a.
EIF5	1.33773	9.60807	91.8207	1.0097e-21	3.23679e-20	83.3333	n.a.
OGFR	1.34402	9.3302	92.3265	1.54401e-21	4.90971e-20	59.5238	n.a.
MDH1	1.36648	9.46692	89.8959	2.66419e-21	8.40392e-20	82.1429	n.a.
ENSECAG00000006721	1.30248	9.45399	88.8304	4.55883e-21	1.41539e-19	69.0476	n.a.
UFM1	1.36168	9.34195	88.5169	5.3398e-21	1.65136e-19	58.3333	n.a.
BET1	1.35761	9.37153	86.3401	1.60062e-20	4.79942e-19	66.6667	n.a.
SEL1L	1.39797	9.24934	419.102	3.41585e-20	1.00889e-18	33.3333	n.a.
GMDS	1.35892	9.29629	105.117	3.51974e-20	1.0357e-18	65.4762	n.a.
MOGS	1.33555	9.26924	157.993	3.55828e-20	1.04314e-18	44.0476	n.a.
FAM117A	1.28657	9.32893	94.6327	3.79184e-20	1.10341e-18	51.1905	n.a.
RNF5	1.36059	9.38755	84.5339	3.98114e-20	1.15424e-18	66.6667	n.a.
FAM219A	1.354	9.24049	726.565	5.06255e-20	1.46239e-18	30.9524	n.a.
SND1	1.37083	9.3185	118.894	5.15086e-20	1.48247e-18	59.5238	n.a.
SEC24A	1.43408	9.25005	344.837	6.61957e-20	1.88455e-18	38.0952	n.a.
C14H5orf30	1.33174	9.24348	643.35	1.21811e-19	3.44301e-18	27.381	n.a.
CCL5	1.56499	11.9076	82.183	1.30386e-19	3.67222e-18	29.7619	n.a.
ENSECAG00000035182	1.1246	9.26382	96.9814	2.6783e-19	7.41091e-18	35.7143	n.a.
SAR1A	1.25778	9.31642	81.7241	5.09495e-19	1.3951e-17	57.1429	n.a.
TMEM41B	1.0811	9.29545	104.176	5.83043e-19	1.58547e-17	39.2857	n.a.
MAPK6	1.14691	9.25508	302.39	5.93949e-19	1.60958e-17	27.381	n.a.
GPATCH11	1.3294	9.33581	77.7226	1.23986e-18	3.31442e-17	65.4762	n.a.
GPR15	1.00656	9.26505	278.247	1.40447e-18	3.74178e-17	34.5238	surface
ENSECAG00000024071	1.23093	9.32066	112.359	1.71723e-18	4.54431e-17	44.0476	n.a.
GOLT1B	1.39982	9.29604	120.988	5.14169e-18	1.34263e-16	40.4762	n.a.
MAP4K4	1.40393	9.26229	321.166	1.18679e-17	3.04854e-16	32.1429	n.a.
UBXN4	1.24291	9.4336	71.9213	2.32698e-17	5.84412e-16	80.9524	n.a.
DIPK1A	1.30148	9.29388	86.732	3.16043e-17	7.88707e-16	71.4286	n.a.
BET1L	1.27385	9.34663	76.7354	5.62229e-17	1.38989e-15	64.2857	n.a.
DDRGK1	1.24972	9.31533	93.2427	6.31638e-17	1.54693e-15	55.9524	n.a.
DPP4	1.18167	9.28844	109.492	9.58203e-17	2.3223e-15	51.1905	surface
ELL2	1.26422	9.23907	883.116	1.31463e-16	3.16073e-15	28.5714	n.a.
ERGIC3	1.18732	9.46832	68.4814	1.32613e-16	3.17867e-15	75	n.a.
AUP1	1.19063	9.38334	68.4206	1.36753e-16	3.26798e-15	64.2857	n.a.
ARFGAP3	1.20408	9.2974	84.4843	1.55413e-16	3.70268e-15	46.4286	n.a.
TMEM14A	1.00328	9.31211	132.197	2.75242e-16	6.51818e-15	35.7143	n.a.
GMPPA	1.40196	9.27403	147.647	4.17176e-16	9.70456e-15	50	n.a.
MKRN1	1.18958	9.32632	77.4344	4.24473e-16	9.84528e-15	53.5714	n.a.
YIPF2	1.25164	9.31087	97.3274	6.31469e-16	1.44761e-14	46.4286	n.a.
VPS37B	1.26913	9.29681	100.139	6.44333e-16	1.47282e-14	52.381	n.a.
NCF1	1.18199	9.29332	249.491	7.33853e-16	1.66777e-14	46.4286	n.a.
TMEM208	1.24687	9.31852	83.3111	8.80234e-16	1.98389e-14	58.3333	n.a.
PSENEN	1.15715	9.54958	64.526	9.82605e-16	2.20764e-14	83.3333	n.a.
ENSECAG00000026829	1.18575	9.535	64.4993	9.95975e-16	2.225e-14	79.7619	n.a.
ENSECAG00000018072	1.09364	9.29308	64.2465	1.13208e-15	2.52192e-14	46.4286	n.a.
PDXDC1	1.26373	9.26331	146.853	1.16282e-15	2.58311e-14	48.8095	n.a.
DNAJC25	1.33449	9.2588	215.874	1.32029e-15	2.92465e-14	32.1429	n.a.
AGA	1.21609	9.34807	99.4493	1.35712e-15	2.99783e-14	48.8095	n.a.
SERP1	1.16175	9.30422	119.353	1.62487e-15	3.56928e-14	45.2381	n.a.
MAGT1	1.15742	9.33401	70.9933	1.78213e-15	3.89303e-14	48.8095	n.a.
TMED7	1.15472	9.3905	63.1108	2.01268e-15	4.33662e-14	58.3333	surface
TBL2	1.38821	9.25445	246.608	4.45676e-15	9.32254e-14	34.5238	n.a.
NUDT4	1.25585	9.29906	138.847	5.3605e-15	1.11244e-13	29.7619	n.a.
TMEM165	1.1302	9.40539	60.8729	6.2582e-15	1.29533e-13	61.9048	n.a.
GPX7	1.25401	9.24633	374.934	6.84974e-15	1.41406e-13	38.0952	n.a.
MFSD11	1.0586	9.25897	244.802	7.40106e-15	1.52388e-13	29.7619	surface
ARF4	1.13882	9.47447	59.5639	1.21555e-14	2.47056e-13	78.5714	n.a.
PREB	1.08227	9.26459	131.09	1.29614e-14	2.62759e-13	34.5238	n.a.
CASP8	1.45161	9.29932	118.641	1.5084e-14	3.04227e-13	38.0952	n.a.
REEP3	1.16459	9.33173	84.117	1.53671e-14	3.08358e-13	42.8571	n.a.
BNIP3L	1.48928	9.45947	80.2801	2.07301e-14	4.13867e-13	47.619	n.a.
PAXX	1.0901	9.34874	58.3203	2.28447e-14	4.52647e-13	55.9524	n.a.
BCAP29	1.0949	9.3956	60.5363	2.90707e-14	5.73129e-13	53.5714	n.a.
SRP19	1.11385	9.52616	57.5922	3.30574e-14	6.50102e-13	78.5714	n.a.
ENSECAG00000012339	1.05814	9.32804	59.5354	3.78033e-14	7.37914e-13	52.381	n.a.
GBP5	1.06818	9.71631	57.0561	4.33972e-14	8.42932e-13	66.6667	n.a.
REEP5	1.06311	9.62012	56.528	5.67406e-14	1.09136e-12	82.1429	n.a.
COPE	1.05642	9.59033	55.9832	7.48213e-14	1.41497e-12	84.5238	n.a.
TCEAL9	1.22089	9.26706	113.423	8.50262e-14	1.60028e-12	35.7143	n.a.
STRADB	1.43093	9.25915	191.31	9.50613e-14	1.77643e-12	35.7143	n.a.
SNRPN	1.13579	9.40219	55.4528	9.79548e-14	1.82617e-12	67.8571	n.a.
NTAN1	1.05767	9.41199	55.0908	1.17725e-13	2.18443e-12	70.2381	n.a.
NGLY1	1.27412	9.29009	98.1153	1.37005e-13	2.5362e-12	44.0476	n.a.
GORASP2	1.19446	9.32692	71.219	1.38307e-13	2.55431e-12	59.5238	n.a.
VDAC3	1.15249	9.34959	54.689	1.44383e-13	2.64791e-12	58.3333	n.a.
PRKCSH	1.14405	9.28323	92.1281	1.80887e-13	3.27926e-12	41.6667	n.a.
SLC30A7	1.05769	9.28896	106.437	1.81409e-13	3.28117e-12	28.5714	n.a.
ERP44	1.09774	9.42876	54.0046	2.04428e-13	3.68906e-12	79.7619	n.a.
GINM1	1.003	9.3701	57.4665	2.15e-13	3.87098e-12	53.5714	surface
YARS	1.11888	9.26886	151.666	2.24875e-13	4.03038e-12	35.7143	n.a.
SEC63	1.08833	9.40173	54.1222	2.95393e-13	5.22303e-12	53.5714	n.a.
EI24	1.14862	9.26919	145.426	3.07462e-13	5.40009e-12	28.5714	n.a.
PPP3CC	1.12226	9.31827	67.1283	4.63338e-13	8.03051e-12	53.5714	n.a.
DERL2	1.05515	9.35037	52.2754	4.92329e-13	8.49563e-12	57.1429	n.a.
YIPF3	1.10106	9.45844	52.2111	5.08705e-13	8.73997e-12	75	n.a.
TRABD	1.01275	9.36097	59.4711	5.31408e-13	9.11018e-12	57.1429	n.a.
NME1	1.10744	9.44769	51.4265	7.58153e-13	1.27752e-11	69.0476	n.a.
STX5	1.01332	9.31179	54.4263	1.43514e-12	2.34804e-11	60.7143	n.a.
TMEM263	1.21648	9.33104	85.2967	2.87342e-12	4.6339e-11	40.4762	n.a.
TMCO1	1.07935	9.43918	48.7134	3.01557e-12	4.8335e-11	65.4762	n.a.
EHBP1	1.14613	9.32598	101.014	3.14078e-12	5.02398e-11	32.1429	n.a.
YIF1A	1.20143	9.27778	104.011	3.2954e-12	5.26064e-11	34.5238	n.a.
DAD1	1.05294	9.44769	48.2893	3.74243e-12	5.95017e-11	67.8571	n.a.
CDKN2C	1.01772	9.28054	121.854	3.92325e-12	6.2126e-11	34.5238	n.a.
FAHD2A	1.04984	9.29464	70.3506	4.75139e-12	7.47894e-11	41.6667	n.a.
SMCHD1	1.08496	9.39936	49.6524	4.77424e-12	7.49993e-11	66.6667	n.a.
CHPF2	1.02743	9.25395	236.791	5.0276e-12	7.88224e-11	26.1905	n.a.
LAPTM4A	1.03284	9.59008	47.7024	5.04638e-12	7.89599e-11	76.1905	n.a.
UBA5	1.11792	9.27828	91.4264	5.40208e-12	8.38598e-11	47.619	n.a.
GALE	1.03566	9.26025	100.316	6.95002e-12	1.07047e-10	32.1429	n.a.
MESD	1.07399	9.42575	46.8637	7.73657e-12	1.18467e-10	61.9048	n.a.
GPATCH2	1.26223	9.2506	245.641	1.22014e-11	1.84329e-10	33.3333	n.a.
EIF2D	1.35646	9.27505	134.58	1.25878e-11	1.89804e-10	41.6667	n.a.
PLPP5	1.22337	9.27852	115.674	1.32702e-11	1.99711e-10	41.6667	n.a.
PTPA	1.15617	9.29203	75.2116	1.70474e-11	2.54133e-10	38.0952	n.a.
TOP1	1.02045	9.41716	44.4453	2.65485e-11	3.92063e-10	72.619	n.a.
ARFIP2	1.08927	9.27832	70.6028	3.02239e-11	4.44674e-10	45.2381	n.a.
ENSECAG00000036054	1.04794	9.27826	72.9971	3.05571e-11	4.4874e-10	44.0476	n.a.
RF00569	1.00178	9.27898	45.4802	5.47658e-11	7.80982e-10	45.2381	n.a.
ALG12	1.02946	9.26797	90.6522	5.99658e-11	8.48996e-10	36.9048	n.a.
HIST1H1C	1.15544	9.25752	146.73	1.21689e-10	1.67334e-09	27.381	n.a.
TIMM23	1.03139	9.29942	54.2751	1.30569e-10	1.78143e-09	53.5714	n.a.
SDF4	1.00792	9.343	50.9073	1.38004e-10	1.87314e-09	46.4286	n.a.
SEC23B	1.03935	9.27317	88.6184	2.66288e-10	3.5234e-09	29.7619	n.a.
HIST1H1D	1.10588	9.28095	105.664	2.88229e-10	3.79461e-09	30.9524	n.a.
ENSECAG00000032710	1.01235	9.37611	52.9351	3.51162e-10	4.54723e-09	34.5238	n.a.
POU2AF1	1.20507	9.29234	113.527	3.54936e-10	4.58857e-09	77.381	n.a.
SEC31A	1.02899	9.29959	67.3495	6.29878e-10	7.84187e-09	38.0952	n.a.
PRKD2	1.00105	9.30273	52.9583	1.4448e-09	1.73641e-08	51.1905	n.a.
TUBB4A	1.11022	9.32529	67.4369	3.09601e-09	3.59575e-08	44.0476	n.a.
SETDB2	1.0757	9.25064	175.686	4.06361e-09	4.63087e-08	26.1905	n.a.
ELK3	1.03643	9.30263	71.8924	4.35405e-08	4.34083e-07	40.4762	n.a.
TNFRSF13B	1.0856	9.26091	60.7861	5.97155e-08	5.84989e-07	61.9048	surface
SS18L2	1.17299	9.31782	59.3308	1.20469e-06	9.87547e-06	32.1429	n.a.

## Sheet: B cell cluster 30
genes	logFC	logCPM	F	PValue	FDR	Percent expressed	Surfacome.Label
ENSECAG00000026891	3.9788	9.27358	3590.76	2.09268e-287	1.65028e-283	88.5714	n.a.
STMN1	4.28863	9.7683	1313.36	2.67716e-282	1.0556e-278	100	n.a.
UBE2C	4.28827	9.25631	5409.24	1.34518e-266	3.53604e-263	88.5714	n.a.
HMGB2	3.29408	10.129	702.071	3.57518e-153	7.04847e-150	100	n.a.
H2AFX	3.32056	9.3048	588.799	5.47911e-129	8.64166e-126	88.5714	n.a.
NUSAP1	3.46309	9.24332	6401.58	2.08037e-126	2.7343e-123	62.8571	n.a.
TOP2A	3.55053	9.24503	5053.97	4.43547e-123	4.99687e-120	65.7143	n.a.
ENSECAG00000036105	3.15941	9.24412	6693.66	8.4745e-107	8.35374e-104	80	n.a.
CENPF	3.21615	9.24095	4487.22	1.94868e-104	1.70747e-101	60	n.a.
RRM2	3.04	9.25203	1823.85	1.13489e-99	8.94971e-97	85.7143	n.a.
H2AFZ	3.08247	9.51911	415.308	8.85742e-92	6.34997e-89	100	n.a.
CDCA3	2.72949	9.24618	3092.23	1.16056e-91	7.62684e-89	68.5714	n.a.
CKS2	3.10858	9.28467	410.333	1.04491e-90	6.33858e-88	80	n.a.
CCNB1	3.02197	9.24371	2195.17	1.18228e-83	6.6596e-81	62.8571	n.a.
TUBA1A	2.66361	10.0912	372.408	1.51936e-82	7.98778e-80	97.1429	n.a.
TPX2	2.87578	9.24278	3700.5	1.34878e-81	6.6478e-79	82.8571	n.a.
BIRC5	2.78309	9.24302	4506.86	1.78647e-77	8.2871e-75	68.5714	n.a.
CDC20	2.79892	9.24012	4816.93	6.46186e-77	2.83101e-74	60	n.a.
CCNB2	2.75999	9.23824	6246.01	2.43465e-74	1.01051e-71	62.8571	n.a.
CCNA2	2.91136	9.24246	5213.5	1.54045e-72	6.07398e-70	68.5714	n.a.
CENPA	2.60813	9.24131	3263.41	5.52657e-70	2.07536e-67	51.4286	n.a.
eca-mir-8997	2.669	9.24077	5168.92	2.90037e-68	1.03965e-65	65.7143	n.a.
ASF1B	2.59914	9.24104	4267.65	3.81626e-67	1.30848e-64	60	n.a.
CDCA8	2.7465	9.24063	3353.35	1.30703e-66	4.29468e-64	62.8571	n.a.
ENSECAG00000037332	2.34434	10.0541	292.286	2.92634e-65	9.23083e-63	100	n.a.
HMGB1	2.11006	10.0857	257.911	7.92195e-58	2.40279e-55	100	n.a.
TYMS	2.7152	9.31341	253.171	8.40827e-57	2.45584e-54	88.5714	n.a.
TACC3	2.56536	9.27694	345.055	6.89822e-56	1.94283e-53	80	n.a.
CDKN3	2.24915	9.23876	3943.86	1.63641e-53	4.44991e-51	51.4286	n.a.
SPC25	2.60878	9.24211	1918.07	3.74978e-53	9.85691e-51	71.4286	n.a.
ENSECAG00000039428	1.29266	11.0472	203.563	4.70877e-46	1.16042e-43	100	n.a.
CENPE	2.39136	9.23922	3386.29	6.4105e-46	1.53192e-43	54.2857	n.a.
TCF19	2.31316	9.28692	275.342	2.14953e-44	4.98563e-42	71.4286	n.a.
HMGB3	2.41028	9.2519	821.945	3.63411e-43	8.18818e-41	65.7143	n.a.
CDK1	2.35576	9.23974	2570.85	5.70328e-43	1.24934e-40	48.5714	n.a.
UBE2S	2.42658	9.34938	185.021	4.97888e-42	1.03325e-39	77.1429	n.a.
DEPDC1B	2.09956	9.23811	3244.28	1.6542e-41	3.34488e-39	48.5714	n.a.
PCNA	2.37245	9.38647	180.547	4.6652e-41	9.19745e-39	74.2857	n.a.
MXD3	2.37318	9.24285	1068.95	1.5749e-40	3.02918e-38	57.1429	n.a.
PBK	2.04005	9.23834	3318.07	2.16436e-40	4.06385e-38	51.4286	n.a.
SGO1	2.2146	9.2375	4843.35	3.90519e-40	7.16193e-38	51.4286	n.a.
CENPM	2.57419	9.24705	506.134	1.26134e-39	2.26066e-37	82.8571	n.a.
KIF11	2.20621	9.23843	2522.71	1.91513e-39	3.35616e-37	57.1429	n.a.
ENSECAG00000033690	2.37107	9.26324	272.11	4.17309e-38	7.00191e-36	68.5714	n.a.
NUF2	2.15638	9.23717	3966.71	1.98775e-37	3.26571e-35	54.2857	n.a.
TUBB4A	2.36776	9.32529	162.458	3.98235e-37	6.40914e-35	74.2857	n.a.
AURKB	1.97828	9.23638	2953.94	1.53591e-36	2.42244e-34	37.1429	n.a.
UCP2	1.80414	9.9052	156.35	8.48379e-36	1.31183e-33	97.1429	n.a.
KIF22	2.15352	9.25452	450.481	4.60861e-35	6.98913e-33	65.7143	n.a.
ARHGEF39	2.20602	9.2399	1369.54	1.39637e-34	2.07769e-32	57.1429	n.a.
RHNO1	1.91668	9.27786	351.417	1.6424e-34	2.39851e-32	60	n.a.
KIFC1	2.22318	9.24093	1955.08	2.61582e-34	3.75062e-32	62.8571	n.a.
REEP4	2.11446	9.27467	256.999	2.85252e-34	4.01697e-32	68.5714	n.a.
CDC25B	1.92175	9.30484	160.338	5.43862e-34	7.39465e-32	71.4286	n.a.
CKS1B	2.22127	9.34496	146.878	9.76834e-34	1.30565e-31	77.1429	n.a.
ENSECAG00000035897	2.07836	9.34276	146.271	1.32361e-33	1.73967e-31	85.7143	n.a.
LMNB1	2.07819	9.27287	222.742	1.92791e-33	2.49238e-31	80	n.a.
ID3	1.98915	9.66975	138.688	5.93018e-32	7.42308e-30	82.8571	n.a.
TROAP	1.97859	9.23538	5113.78	9.43088e-32	1.16206e-29	40	n.a.
HMMR	2.33244	9.23716	2526.16	1.33524e-31	1.61996e-29	51.4286	n.a.
UBE2T	1.95219	9.24027	1292.39	1.91301e-31	2.28576e-29	42.8571	n.a.
PLK1	1.97416	9.23898	1923.04	5.18091e-31	6.098e-29	34.2857	n.a.
ACTG1	1.55482	10.7454	128.741	8.72409e-30	1.01174e-27	100	n.a.
SMC4	2.1387	9.32829	122.163	2.37145e-28	2.71032e-26	94.2857	n.a.
CKAP2	1.71933	9.23531	4988.36	1.16302e-27	1.31023e-25	34.2857	n.a.
MYBL2	1.8032	9.23826	3741.9	1.26996e-27	1.41055e-25	40	n.a.
H2AFV	1.73736	9.79954	118.543	1.46115e-27	1.60037e-25	100	n.a.
ENSECAG00000038338	1.73345	9.2755	171.369	2.22726e-26	2.37353e-24	71.4286	n.a.
MIS18A	1.85914	9.23708	2537.93	4.70923e-26	4.9516e-24	51.4286	n.a.
NRM	1.80857	9.29385	116.036	4.95461e-26	5.14106e-24	71.4286	n.a.
CEP55	1.70575	9.23679	2007.67	6.15895e-26	6.30773e-24	40	n.a.
CENPP	2.08781	9.2531	309.275	1.47162e-25	1.48785e-23	74.2857	n.a.
S100A6	1.67084	10.4366	106.954	4.95567e-25	4.88505e-23	88.5714	n.a.
NEIL3	1.63415	9.23533	157.763	1.19879e-24	1.16711e-22	31.4286	n.a.
FBXO5	1.68788	9.24031	1477.87	1.33009e-24	1.27916e-22	40	n.a.
ENSECAG00000012818	1.30874	9.24953	503.936	2.71405e-24	2.57867e-22	31.4286	n.a.
KIF15	1.90138	9.23816	1647.85	3.36029e-24	3.11756e-22	45.7143	n.a.
CENPW	2.12151	9.24199	1035.97	3.59586e-24	3.29732e-22	51.4286	n.a.
CDKN2C	1.78492	9.28054	184.894	3.99032e-24	3.61698e-22	65.7143	n.a.
PKMYT1	1.93973	9.25111	213.711	1.21235e-23	1.08643e-21	65.7143	n.a.
KIF23	1.57926	9.2359	2554.43	1.47044e-23	1.30291e-21	42.8571	n.a.
CLSPN	1.82257	9.23955	2046.55	2.58231e-23	2.26267e-21	48.5714	n.a.
KNSTRN	2.08457	9.25543	250.498	5.69532e-23	4.93553e-21	68.5714	n.a.
MIS18BP1	1.94464	9.24516	612.328	2.14237e-22	1.83639e-20	51.4286	n.a.
ZWINT	1.63664	9.23915	1128.98	5.49943e-22	4.5651e-20	45.7143	n.a.
TLX2	1.91133	9.23576	2308.13	8.29769e-22	6.8162e-20	45.7143	n.a.
NCAPG2	1.91106	9.24239	600.836	1.43373e-21	1.1656e-19	42.8571	n.a.
CDC45	1.48219	9.23618	2584.33	5.36657e-21	4.31845e-19	34.2857	n.a.
KIF20B	1.90319	9.29376	107.355	8.1004e-21	6.38798e-19	68.5714	n.a.
EZH2	1.667	9.24498	512.662	1.37978e-20	1.07732e-18	48.5714	n.a.
BARD1	1.76697	9.2398	1274.01	2.67452e-20	2.06777e-18	57.1429	n.a.
NCAPG	1.85861	9.24301	442.684	3.7654e-20	2.88291e-18	51.4286	n.a.
SGO2	1.73801	9.2385	1145.55	4.54765e-20	3.44834e-18	40	n.a.
ASPM	1.36198	9.23525	3404.1	4.68051e-20	3.51529e-18	25.7143	n.a.
UHRF1	1.34359	9.23652	2390.26	5.55446e-20	4.13231e-18	25.7143	n.a.
BUB1	1.44342	9.23592	2439.33	6.95294e-20	5.07693e-18	37.1429	n.a.
MTFR2	1.65709	9.23731	2009.14	7.1652e-20	5.18392e-18	40	n.a.
KIF18B	1.33234	9.23463	1824.01	8.05769e-20	5.77663e-18	37.1429	n.a.
SHCBP1	1.22298	9.23665	2688.97	5.74788e-19	4.01131e-17	37.1429	n.a.
PRDX2	1.32581	9.29637	78.1047	1.0224e-18	7.0725e-17	71.4286	n.a.
MNS1	1.66893	9.24245	526.406	1.38205e-18	9.45608e-17	48.5714	n.a.
KNL1	1.95193	9.23988	768.296	1.88009e-18	1.26721e-16	48.5714	n.a.
PRC1	1.74484	9.23996	817.647	1.94818e-18	1.30198e-16	42.8571	n.a.
CDKN2A	1.52518	9.24895	276.948	3.03982e-18	1.99767e-16	40	n.a.
MCM7	1.72832	9.34162	75.4938	3.82354e-18	2.49194e-16	68.5714	n.a.
AURKA	1.84452	9.24697	298.956	9.16038e-18	5.84752e-16	57.1429	n.a.
PLK4	1.65314	9.24039	563.077	9.19467e-18	5.84752e-16	40	n.a.
ENSECAG00000019780	1.42968	9.23525	2937.06	1.2316e-17	7.76995e-16	34.2857	n.a.
NEK2	1.6509	9.23676	1326.05	1.59268e-17	9.96815e-16	40	n.a.
ITGA4	1.06907	9.46502	71.7705	2.51187e-17	1.55973e-15	74.2857	surface
CIP2A	1.77376	9.24995	251.405	8.43173e-17	5.11482e-15	45.7143	n.a.
SSBP2	1.26013	9.27348	173.398	8.6122e-17	5.18441e-15	31.4286	n.a.
TUBA4A	1.55908	9.54788	67.5662	2.10749e-16	1.25907e-14	88.5714	n.a.
CIT	1.29767	9.23491	2775.8	2.64237e-16	1.56674e-14	31.4286	n.a.
FEN1	1.76742	9.26094	157.302	3.58621e-16	2.09488e-14	65.7143	n.a.
C1H15orf48	1.05445	9.69292	65.6661	5.51551e-16	3.19818e-14	48.5714	n.a.
ACOT7	1.41734	9.24723	294.433	5.99535e-16	3.45105e-14	45.7143	n.a.
CDCA2	1.17544	9.23575	1594.48	8.98479e-16	5.09741e-14	28.5714	n.a.
SPC24	1.47708	9.24279	486.422	1.26305e-15	7.1146e-14	42.8571	n.a.
SKA3	1.27794	9.2375	872.303	1.76073e-15	9.77828e-14	37.1429	n.a.
CCNE2	1.25271	9.23721	1414.04	2.56913e-15	1.41679e-13	34.2857	n.a.
ENSECAG00000033471	1.4933	9.24399	325.513	3.31101e-15	1.81324e-13	54.2857	n.a.
CDCA7	1.57645	9.26342	79.1223	3.36203e-15	1.82848e-13	45.7143	n.a.
INCENP	1.60617	9.25785	211.156	3.78484e-15	2.04433e-13	45.7143	n.a.
DEK	1.486	9.61761	61.7744	3.96235e-15	2.12565e-13	85.7143	n.a.
E2F2	1.261	9.24294	483.508	4.36804e-15	2.32746e-13	42.8571	n.a.
WEE1	1.27638	9.23926	842.25	5.87281e-15	3.10825e-13	40	n.a.
SMC1A	1.52517	9.31032	66.0597	5.92629e-15	3.11565e-13	54.2857	n.a.
POC1A	1.41444	9.29357	65.246	6.87927e-15	3.54575e-13	74.2857	n.a.
TPI1	1.43019	9.57031	60.4984	7.56713e-15	3.87496e-13	94.2857	n.a.
CKAP2L	1.47056	9.25291	209.546	1.17482e-14	5.93888e-13	40	n.a.
VIM	1.01195	11.2858	59.4373	1.29618e-14	6.51061e-13	100	n.a.
RAD21	1.56607	9.38651	58.9677	1.64487e-14	8.20979e-13	71.4286	n.a.
CHAF1A	1.26781	9.23955	701.316	5.98246e-14	2.96715e-12	31.4286	n.a.
GPSM2	1.36126	9.23626	1616.13	6.2599e-14	3.08535e-12	31.4286	n.a.
S100A5	1.2562	9.58344	55.3005	1.05834e-13	5.15191e-12	42.8571	n.a.
GTSE1	1.2486	9.23669	1641.46	1.4571e-13	6.9221e-12	28.5714	n.a.
NCAPH	1.12527	9.23673	1267.05	1.50699e-13	7.11623e-12	34.2857	n.a.
ENSECAG00000020532	1.24223	9.73929	53.5006	2.64096e-13	1.23235e-11	100	n.a.
NDC80	1.10002	9.24981	307.314	2.74162e-13	1.27179e-11	34.2857	n.a.
RFC3	1.51721	9.25569	128.663	3.05983e-13	1.4029e-11	57.1429	n.a.
EXO1	1.14067	9.23509	1891.76	3.30976e-13	1.50004e-11	31.4286	n.a.
ATAD2	1.55904	9.25779	104.362	4.18978e-13	1.8773e-11	57.1429	n.a.
ENSECAG00000018918	1.50509	9.23698	1095.18	1.01565e-12	4.47455e-11	37.1429	n.a.
CENPL	1.09943	9.23569	1708.55	1.03179e-12	4.52037e-11	28.5714	n.a.
CCNF	1.1489	9.23562	1666.55	1.14901e-12	4.97861e-11	25.7143	n.a.
KIF4A	1.34511	9.23487	1981.96	1.20459e-12	5.19095e-11	28.5714	n.a.
ENSECAG00000015297	1.32079	9.25961	96.1628	1.67185e-12	7.16532e-11	54.2857	n.a.
JPT1	1.25936	9.72432	49.6882	1.83594e-12	7.82605e-11	80	n.a.
CDCA4	1.51088	9.27849	111.011	2.04404e-12	8.61993e-11	45.7143	n.a.
MELK	1.46794	9.23655	1278.16	2.17966e-12	9.14297e-11	25.7143	n.a.
GINS1	1.37735	9.2464	295.453	2.90099e-12	1.21043e-10	34.2857	n.a.
HSPA2	1.25972	9.24053	516.474	4.84007e-12	2.00888e-10	28.5714	n.a.
SYNE2	1.6062	9.24238	245.145	1.46676e-11	5.96232e-10	40	n.a.
CORT	1.48756	9.24387	211.397	1.54979e-11	6.26753e-10	54.2857	n.a.
TKT	1.0736	9.60694	44.9894	2.01148e-11	8.09314e-10	91.4286	n.a.
CALCOCO2	1.13386	9.33598	44.9246	2.08083e-11	8.32965e-10	62.8571	n.a.
DNMT1	1.31904	9.29747	84.549	2.22262e-11	8.85232e-10	45.7143	n.a.
ORC1	1.25876	9.23695	923.057	2.55632e-11	1.01302e-09	25.7143	n.a.
GINS2	1.08017	9.239	596.111	4.20612e-11	1.65022e-09	31.4286	n.a.
H2AFY	1.21668	9.3852	45.3011	4.4307e-11	1.72973e-09	65.7143	n.a.
DHDDS	1.24125	9.30069	43.1698	5.09e-11	1.97733e-09	57.1429	n.a.
NCAPD2	1.60302	9.24367	293.796	5.49707e-11	2.0942e-09	48.5714	n.a.
GLUL	1.27263	9.32713	115.834	6.14202e-11	2.30647e-09	34.2857	n.a.
ENSECAG00000038539	1.14032	9.33694	64.9202	7.01813e-11	2.62298e-09	51.4286	n.a.
DEGS2	1.10152	9.23665	426.105	7.06391e-11	2.62764e-09	25.7143	n.a.
CENPK	1.45619	9.253	136.542	7.45572e-11	2.76037e-09	45.7143	n.a.
CD69	1.20216	9.43817	45.6823	8.58383e-11	3.16318e-09	28.5714	surface
ORC6	1.44526	9.24535	224.376	1.24587e-10	4.52761e-09	40	n.a.
TRIM59	1.28652	9.33154	42.6896	1.55425e-10	5.59673e-09	57.1429	n.a.
CD86	1.03509	9.28727	152.67	1.68639e-10	6.04495e-09	34.2857	surface
CENPU	1.17361	9.27621	83.0434	3.13484e-10	1.09873e-08	42.8571	n.a.
FABP3	1.23048	9.34116	39.2832	3.70902e-10	1.28286e-08	85.7143	n.a.
RPA2	1.30149	9.3129	40.8739	9.24383e-10	3.05891e-08	71.4286	n.a.
GMNN	1.41196	9.26594	85.4027	1.06501e-09	3.47054e-08	54.2857	n.a.
UBE2E3	1.16799	9.39151	35.4256	2.6753e-09	8.50703e-08	100	n.a.
ENSECAG00000009520	1.18275	9.33692	34.3768	4.58221e-09	1.3973e-07	68.5714	n.a.
ENSECAG00000036180	1.09828	9.4114	34.0367	5.45612e-09	1.64854e-07	91.4286	n.a.
NCAPH2	1.1477	9.29845	36.722	6.73405e-09	2.00395e-07	62.8571	n.a.
H1FX	1.18323	9.35229	34.3391	6.93448e-09	2.05584e-07	57.1429	n.a.
BRCA2	1.07672	9.25156	113.024	7.21474e-09	2.13092e-07	28.5714	n.a.
DBNL	1.13851	9.44478	33.4127	7.51718e-09	2.21196e-07	88.5714	n.a.
ARL6IP1	1.22669	9.55216	33.2982	7.97278e-09	2.32864e-07	62.8571	n.a.
ENSECAG00000034985	1.06045	9.33424	32.5271	1.18498e-08	3.4105e-07	40	n.a.
SSBP3	1.15026	9.27121	65.6699	1.54538e-08	4.36806e-07	37.1429	n.a.
NUCKS1	1.06118	9.73543	31.9582	1.5876e-08	4.47136e-07	97.1429	n.a.
MAZ	1.21456	9.27502	76.504	2.45056e-08	6.78075e-07	40	n.a.
GSTK1	1.33984	9.25978	81.7416	2.64661e-08	7.29762e-07	48.5714	n.a.
ENSECAG00000035662	1.13563	9.40474	30.7455	2.96322e-08	8.0858e-07	88.5714	n.a.
SMAGP	1.05573	9.30651	30.4865	3.38599e-08	9.17593e-07	62.8571	n.a.
DDX39A	1.19247	9.34612	30.1676	3.9905e-08	1.07038e-06	77.1429	n.a.
MCM4	1.06124	9.26205	61.738	4.03299e-08	1.07811e-06	40	n.a.
RAD18	1.17647	9.29656	48.3253	4.0813e-08	1.08367e-06	48.5714	n.a.
PALM	1.14186	9.24229	147.608	4.49273e-08	1.18892e-06	28.5714	n.a.
ODF2	1.19448	9.25833	93.7283	5.37618e-08	1.40386e-06	37.1429	n.a.
HIST1H1D	1.07112	9.28095	51.6324	5.52231e-08	1.43726e-06	42.8571	n.a.
MCUB	1.24441	9.30938	56.5869	8.5383e-08	2.17203e-06	54.2857	n.a.
ANP32E	1.18376	9.26312	51.953	1.00276e-07	2.53454e-06	34.2857	n.a.
SSNA1	1.03227	9.33985	27.9284	1.2665e-07	3.18077e-06	57.1429	n.a.
ENSECAG00000017935	1.01366	9.35452	27.2784	1.77187e-07	4.36656e-06	57.1429	n.a.
FDFT1	1.03248	9.31048	26.8701	2.18824e-07	5.35914e-06	60	n.a.
CCDC34	1.44447	9.2605	118.92	2.40996e-07	5.84767e-06	40	n.a.
WRAP73	1.183	9.28041	48.2449	2.44185e-07	5.90689e-06	42.8571	n.a.
CBFB	1.09568	9.34671	31.6614	2.6651e-07	6.40762e-06	54.2857	n.a.
CKAP5	1.1777	9.25951	94.139	3.2933e-07	7.8462e-06	31.4286	n.a.
KIF2A	1.01908	9.35439	25.9751	3.47664e-07	8.25808e-06	68.5714	n.a.
ENSECAG00000026827	1.1482	9.24364	141.052	3.85897e-07	9.13869e-06	40	n.a.
ENSECAG00000005186	1.05486	9.25048	94.8119	4.00231e-07	9.42157e-06	34.2857	n.a.
SMC3	1.08371	9.43111	24.884	6.11799e-07	1.41901e-05	85.7143	n.a.
IDI1	1.01969	9.43853	24.8502	6.22605e-07	1.43984e-05	48.5714	n.a.
FDPS	1.01529	9.29387	32.7581	6.71022e-07	1.54276e-05	51.4286	n.a.
PROSER3	1.03946	9.24312	220.166	7.65264e-07	1.74924e-05	25.7143	n.a.
MCM6	1.14858	9.31305	24.3981	7.87107e-07	1.79397e-05	60	n.a.
KCNS3	1.07011	9.24154	174.095	1.08921e-06	2.41959e-05	34.2857	n.a.
USP1	1.01742	9.36058	22.7606	1.84231e-06	3.95872e-05	74.2857	n.a.
NCAPD3	1.09656	9.25748	80.0883	1.87509e-06	4.01819e-05	34.2857	n.a.
HP1BP3	1.03165	9.42917	22.1965	2.47074e-06	5.2097e-05	85.7143	n.a.
ENSECAG00000020955	1.29391	9.25909	38.5306	3.04223e-06	6.36367e-05	60	n.a.
ENSECAG00000006493	1.04705	9.25937	54.7596	3.14531e-06	6.54458e-05	45.7143	n.a.
MLF1	1.42239	9.2374	402.313	4.02141e-06	8.19453e-05	37.1429	n.a.
CCSAP	1.0049	9.24448	109.526	1.20509e-05	0.000227353	28.5714	n.a.
AKIP1	1.07027	9.27259	57.6846	1.34262e-05	0.000251494	40	n.a.
ENSECAG00000017450	1.01141	9.24786	66.0451	1.43963e-05	0.000267031	25.7143	n.a.
HAUS5	1.04216	9.2685	43.7302	1.70763e-05	0.000311001	42.8571	n.a.
DCAKD	1.08227	9.25653	66.7808	2.07261e-05	0.00036565	51.4286	n.a.
CENPH	1.11948	9.25583	74.8706	2.28129e-05	0.00039626	42.8571	n.a.
NSD2	1.0187	9.24571	170.857	2.41315e-05	0.000413697	28.5714	n.a.
