# Supplementary material for: Single-cell resolution landscape of equine peripheral blood mononuclear cells reveals diverse cell types including T-bet+ B cells
Source: BMC Biol. 2021 Jan 22;19:13. doi: 10.1186/s12915-020-00947-5 (PMC7820527; doi:10.1186/s12915-020-00947-5)
Supplement: Supplementary file 7 — Additional file 7. Immunoglobulin reference gene annotation file, adapted from Wagner et al. [75]. [file 12915_2020_947_MOESM7_ESM.gtf]

24	ensembl	gene	47209642	47215788	.	-	.	gene_id "ENSECAG00000009625"; gene_version "2"; gene_name "IGHA"; gene_source "ensembl"; gene_biotype "protein_coding";
24	ensembl	transcript	47209642	47215788	.	-	.	gene_id "ENSECAG00000009625"; gene_version "2"; transcript_id "ENSECAT00000009807"; transcript_version "2"; gene_name "IGHA"; gene_source "ensembl"; gene_biotype "protein_coding"; transcript_source "ensembl"; transcript_biotype "protein_coding";
24	ensembl	exon	47215726	47215788	.	-	.	gene_id "ENSECAG00000009625"; gene_version "2"; transcript_id "ENSECAT00000009807"; transcript_version "2"; exon_number "1"; gene_name "IGHA"; gene_source "ensembl"; gene_biotype "protein_coding"; transcript_source "ensembl"; transcript_biotype "protein_coding"; exon_id "ENSECAE00000219832"; exon_version "1";
24	ensembl	CDS	47215726	47215788	.	-	0	gene_id "ENSECAG00000009625"; gene_version "2"; transcript_id "ENSECAT00000009807"; transcript_version "2"; exon_number "1"; gene_name "IGHA"; gene_source "ensembl"; gene_biotype "protein_coding"; transcript_source "ensembl"; transcript_biotype "protein_coding"; protein_id "ENSECAP00000007504"; protein_version "2";
24	ensembl	exon	47210820	47211153	.	-	.	gene_id "ENSECAG00000009625"; gene_version "2"; transcript_id "ENSECAT00000009807"; transcript_version "2"; exon_number "2"; gene_name "IGHA"; gene_source "ensembl"; gene_biotype "protein_coding"; transcript_source "ensembl"; transcript_biotype "protein_coding"; exon_id "ENSECAE00000051120"; exon_version "2";
24	ensembl	CDS	47210820	47211153	.	-	0	gene_id "ENSECAG00000009625"; gene_version "2"; transcript_id "ENSECAT00000009807"; transcript_version "2"; exon_number "2"; gene_name "IGHA"; gene_source "ensembl"; gene_biotype "protein_coding"; transcript_source "ensembl"; transcript_biotype "protein_coding"; protein_id "ENSECAP00000007504"; protein_version "2";
24	ensembl	exon	47210248	47210592	.	-	.	gene_id "ENSECAG00000009625"; gene_version "2"; transcript_id "ENSECAT00000009807"; transcript_version "2"; exon_number "3"; gene_name "IGHA"; gene_source "ensembl"; gene_biotype "protein_coding"; transcript_source "ensembl"; transcript_biotype "protein_coding"; exon_id "ENSECAE00000051147"; exon_version "2";
24	ensembl	CDS	47210248	47210592	.	-	2	gene_id "ENSECAG00000009625"; gene_version "2"; transcript_id "ENSECAT00000009807"; transcript_version "2"; exon_number "3"; gene_name "IGHA"; gene_source "ensembl"; gene_biotype "protein_coding"; transcript_source "ensembl"; transcript_biotype "protein_coding"; protein_id "ENSECAP00000007504"; protein_version "2";
24	ensembl	exon	47209642	47210036	.	-	.	gene_id "ENSECAG00000009625"; gene_version "2"; transcript_id "ENSECAT00000009807"; transcript_version "2"; exon_number "4"; gene_name "IGHA"; gene_source "ensembl"; gene_biotype "protein_coding"; transcript_source "ensembl"; transcript_biotype "protein_coding"; exon_id "ENSECAE00000293426"; exon_version "1";
24	ensembl	CDS	47209645	47210036	.	-	2	gene_id "ENSECAG00000009625"; gene_version "2"; transcript_id "ENSECAT00000009807"; transcript_version "2"; exon_number "4"; gene_name "IGHA"; gene_source "ensembl"; gene_biotype "protein_coding"; transcript_source "ensembl"; transcript_biotype "protein_coding"; protein_id "ENSECAP00000007504"; protein_version "2";
24	ensembl	stop_codon	47209642	47209644	.	-	0	gene_id "ENSECAG00000009625"; gene_version "2"; transcript_id "ENSECAT00000009807"; transcript_version "2"; exon_number "4"; gene_name "IGHA"; gene_source "ensembl"; gene_biotype "protein_coding"; transcript_source "ensembl"; transcript_biotype "protein_coding";
24	ensembl	gene	47221642	47223613	.	-	.	gene_id "ENSECAG00000009575"; gene_version "2"; gene_name "IGHE"; gene_source "ensembl"; gene_biotype "protein_coding";
24	ensembl	transcript	47221642	47223613	.	-	.	gene_id "ENSECAG00000009575"; gene_version "2"; transcript_id "ENSECAT00000009796"; transcript_version "2"; gene_name "IGHE"; gene_source "ensembl"; gene_biotype "protein_coding"; transcript_source "ensembl"; transcript_biotype "protein_coding";
24	ensembl	exon	47223074	47223613	.	-	.	gene_id "ENSECAG00000009575"; gene_version "2"; transcript_id "ENSECAT00000009796"; transcript_version "2"; exon_number "1"; gene_name "IGHE"; gene_source "ensembl"; gene_biotype "protein_coding"; transcript_source "ensembl"; transcript_biotype "protein_coding"; exon_id "ENSECAE00000246955"; exon_version "1";
24	ensembl	CDS	47223074	47223314	.	-	0	gene_id "ENSECAG00000009575"; gene_version "2"; transcript_id "ENSECAT00000009796"; transcript_version "2"; exon_number "1"; gene_name "IGHE"; gene_source "ensembl"; gene_biotype "protein_coding"; transcript_source "ensembl"; transcript_biotype "protein_coding"; protein_id "ENSECAP00000007494"; protein_version "2";
24	ensembl	exon	47222590	47222913	.	-	.	gene_id "ENSECAG00000009575"; gene_version "2"; transcript_id "ENSECAT00000009796"; transcript_version "2"; exon_number "2"; gene_name "IGHE"; gene_source "ensembl"; gene_biotype "protein_coding"; transcript_source "ensembl"; transcript_biotype "protein_coding"; exon_id "ENSECAE00000050683"; exon_version "1";
24	ensembl	CDS	47222590	47222913	.	-	2	gene_id "ENSECAG00000009575"; gene_version "2"; transcript_id "ENSECAT00000009796"; transcript_version "2"; exon_number "2"; gene_name "IGHE"; gene_source "ensembl"; gene_biotype "protein_coding"; transcript_source "ensembl"; transcript_biotype "protein_coding"; protein_id "ENSECAP00000007494"; protein_version "2";
24	ensembl	exon	47222172	47222492	.	-	.	gene_id "ENSECAG00000009575"; gene_version "2"; transcript_id "ENSECAT00000009796"; transcript_version "2"; exon_number "3"; gene_name "IGHE"; gene_source "ensembl"; gene_biotype "protein_coding"; transcript_source "ensembl"; transcript_biotype "protein_coding"; exon_id "ENSECAE00000050851"; exon_version "1";
24	ensembl	CDS	47222172	47222492	.	-	2	gene_id "ENSECAG00000009575"; gene_version "2"; transcript_id "ENSECAT00000009796"; transcript_version "2"; exon_number "3"; gene_name "IGHE"; gene_source "ensembl"; gene_biotype "protein_coding"; transcript_source "ensembl"; transcript_biotype "protein_coding"; protein_id "ENSECAP00000007494"; protein_version "2";
24	ensembl	exon	47221642	47222099	.	-	.	gene_id "ENSECAG00000009575"; gene_version "2"; transcript_id "ENSECAT00000009796"; transcript_version "2"; exon_number "4"; gene_name "IGHE"; gene_source "ensembl"; gene_biotype "protein_coding"; transcript_source "ensembl"; transcript_biotype "protein_coding"; exon_id "ENSECAE00000051024"; exon_version "2";
24	ensembl	CDS	47221765	47222099	.	-	2	gene_id "ENSECAG00000009575"; gene_version "2"; transcript_id "ENSECAT00000009796"; transcript_version "2"; exon_number "4"; gene_name "IGHE"; gene_source "ensembl"; gene_biotype "protein_coding"; transcript_source "ensembl"; transcript_biotype "protein_coding"; protein_id "ENSECAP00000007494"; protein_version "2";
24	ensembl	stop_codon	47221762	47221764	.	-	0	gene_id "ENSECAG00000009575"; gene_version "2"; transcript_id "ENSECAT00000009796"; transcript_version "2"; exon_number "4"; gene_name "IGHE"; gene_source "ensembl"; gene_biotype "protein_coding"; transcript_source "ensembl"; transcript_biotype "protein_coding";
24	ensembl	five_prime_utr	47223315	47223613	.	-	.	gene_id "ENSECAG00000009575"; gene_version "2"; transcript_id "ENSECAT00000009796"; transcript_version "2"; gene_name "IGHE"; gene_source "ensembl"; gene_biotype "protein_coding"; transcript_source "ensembl"; transcript_biotype "protein_coding";
24	ensembl	three_prime_utr	47221642	47221761	.	-	.	gene_id "ENSECAG00000009575"; gene_version "2"; transcript_id "ENSECAT00000009796"; transcript_version "2"; gene_name "IGHE"; gene_source "ensembl"; gene_biotype "protein_coding"; transcript_source "ensembl"; transcript_biotype "protein_coding";
24	ensembl	gene	47283376	47277433	.	-	.	gene_id "ENSECAG00000009474"; gene_version "2"; gene_name "IGHG6"; gene_source "ensembl"; gene_biotype "protein_coding";
24	ensembl	transcript	47283376	47277433	.	-	.	gene_id "ENSECAG00000009474"; gene_version "2"; transcript_id "ENSECAT00000009646"; transcript_version "2"; gene_name "IGHG6"; gene_source "ensembl"; gene_biotype "protein_coding"; transcript_source "ensembl"; transcript_biotype "protein_coding";
24	ensembl	exon	47283376	47283517	.	-	.	gene_id "ENSECAG00000009474"; gene_version "2"; transcript_id "ENSECAT00000009646"; transcript_version "2"; exon_number "1"; gene_name "IGHG6"; gene_source "ensembl"; gene_biotype "protein_coding"; transcript_source "ensembl"; transcript_biotype "protein_coding"; exon_id "ENSECAE00000259340"; exon_version "1";
24	ensembl	CDS	47283376	47283517	.	-	0	gene_id "ENSECAG00000009474"; gene_version "2"; transcript_id "ENSECAT00000009646"; transcript_version "2"; exon_number "1"; gene_name "IGHG6"; gene_source "ensembl"; gene_biotype "protein_coding"; transcript_source "ensembl"; transcript_biotype "protein_coding"; protein_id "ENSECAP00000007368"; protein_version "2";
24	ensembl	start_codon	47283515	47283517	.	-	0	gene_id "ENSECAG00000009474"; gene_version "2"; transcript_id "ENSECAT00000009646"; transcript_version "2"; exon_number "1"; gene_name "IGHG6"; gene_source "ensembl"; gene_biotype "protein_coding"; transcript_source "ensembl"; transcript_biotype "protein_coding";
24	ensembl	exon	47280183	47280476	.	-	.	gene_id "ENSECAG00000009474"; gene_version "2"; transcript_id "ENSECAT00000009646"; transcript_version "2"; exon_number "2"; gene_name "IGHG6"; gene_source "ensembl"; gene_biotype "protein_coding"; transcript_source "ensembl"; transcript_biotype "protein_coding"; exon_id "ENSECAE00000014626"; exon_version "2";
24	ensembl	CDS	47280183	47280476	.	-	2	gene_id "ENSECAG00000009474"; gene_version "2"; transcript_id "ENSECAT00000009646"; transcript_version "2"; exon_number "2"; gene_name "IGHG6"; gene_source "ensembl"; gene_biotype "protein_coding"; transcript_source "ensembl"; transcript_biotype "protein_coding"; protein_id "ENSECAP00000007368"; protein_version "2";
24	ensembl	exon	47279863	47279898	.	-	.	gene_id "ENSECAG00000009474"; gene_version "2"; transcript_id "ENSECAT00000009646"; transcript_version "2"; exon_number "3"; gene_name "IGHG6"; gene_source "ensembl"; gene_biotype "protein_coding"; transcript_source "ensembl"; transcript_biotype "protein_coding"; exon_id "ENSECAE00000049480"; exon_version "1";
24	ensembl	CDS	47279863	47279898	.	-	2	gene_id "ENSECAG00000009474"; gene_version "2"; transcript_id "ENSECAT00000009646"; transcript_version "2"; exon_number "3"; gene_name "IGHG6"; gene_source "ensembl"; gene_biotype "protein_coding"; transcript_source "ensembl"; transcript_biotype "protein_coding"; protein_id "ENSECAP00000007368"; protein_version "2";
24	ensembl	exon	47279409	47279738	.	-	.	gene_id "ENSECAG00000009474"; gene_version "2"; transcript_id "ENSECAT00000009646"; transcript_version "2"; exon_number "4"; gene_name "IGHG6"; gene_source "ensembl"; gene_biotype "protein_coding"; transcript_source "ensembl"; transcript_biotype "protein_coding"; exon_id "ENSECAE00000049514"; exon_version "2";
24	ensembl	CDS	47279409	47279738	.	-	2	gene_id "ENSECAG00000009474"; gene_version "2"; transcript_id "ENSECAT00000009646"; transcript_version "2"; exon_number "4"; gene_name "IGHG6"; gene_source "ensembl"; gene_biotype "protein_coding"; transcript_source "ensembl"; transcript_biotype "protein_coding"; protein_id "ENSECAP00000007368"; protein_version "2";
24	ensembl	exon	47279005	47279325	.	-	.	gene_id "ENSECAG00000009474"; gene_version "2"; transcript_id "ENSECAT00000009646"; transcript_version "2"; exon_number "5"; gene_name "IGHG6"; gene_source "ensembl"; gene_biotype "protein_coding"; transcript_source "ensembl"; transcript_biotype "protein_coding"; exon_id "ENSECAE00000049529"; exon_version "2";
24	ensembl	CDS	47279005	47279325	.	-	2	gene_id "ENSECAG00000009474"; gene_version "2"; transcript_id "ENSECAT00000009646"; transcript_version "2"; exon_number "5"; gene_name "IGHG6"; gene_source "ensembl"; gene_biotype "protein_coding"; transcript_source "ensembl"; transcript_biotype "protein_coding"; protein_id "ENSECAP00000007368"; protein_version "2";
24	ensembl	exon	47277303	47277433	.	-	.	gene_id "ENSECAG00000009474"; gene_version "2"; transcript_id "ENSECAT00000009646"; transcript_version "2"; exon_number "6"; gene_name "IGHG6"; gene_source "ensembl"; gene_biotype "protein_coding"; transcript_source "ensembl"; transcript_biotype "protein_coding"; exon_id "ENSECAE00000241476"; exon_version "1";
24	ensembl	CDS	47277303	47277433	.	-	2	gene_id "ENSECAG00000009474"; gene_version "2"; transcript_id "ENSECAT00000009646"; transcript_version "2"; exon_number "6"; gene_name "IGHG6"; gene_source "ensembl"; gene_biotype "protein_coding"; transcript_source "ensembl"; transcript_biotype "protein_coding"; protein_id "ENSECAP00000007368"; protein_version "2";
24	ensembl	stop_codon	47277431	47277433	.	-	0	gene_id "ENSECAG00000009474"; gene_version "2"; transcript_id "ENSECAT00000009646"; transcript_version "2"; exon_number "7"; gene_name "IGHG6"; gene_source "ensembl"; gene_biotype "protein_coding"; transcript_source "ensembl"; transcript_biotype "protein_coding";
24	ensembl	gene	47248314	47244995	.	-	.	gene_id "ENSECAG10000009474"; gene_version "2"; gene_name "IGHG5"; gene_source "ensembl"; gene_biotype "protein_coding";
24	ensembl	transcript	47248314	47244995	.	-	.	gene_id "ENSECAG10000009474"; gene_version "2"; transcript_id "ENSECAT00000003731"; transcript_version "2"; gene_name "IGHG5"; gene_source "ensembl"; gene_biotype "protein_coding"; transcript_source "ensembl"; transcript_biotype "protein_coding";
24	ensembl	exon	47248314	47248346	.	-	.	gene_id "ENSECAG10000009474"; gene_version "2"; transcript_id "ENSECAT00000003731"; transcript_version "2"; exon_number "1"; gene_name "IGHG5"; gene_source "ensembl"; gene_biotype "protein_coding"; transcript_source "ensembl"; transcript_biotype "protein_coding"; exon_id "ENSECAE00000050431"; exon_version "1";
24	ensembl	CDS	47248314	47248346	.	-	2	gene_id "ENSECAG10000009474"; gene_version "2"; transcript_id "ENSECAT00000003731"; transcript_version "2"; exon_number "1"; gene_name "IGHG5"; gene_source "ensembl"; gene_biotype "protein_coding"; transcript_source "ensembl"; transcript_biotype "protein_coding"; protein_id "ENSECAP00000002609"; protein_version "2";
24	ensembl	start_codon	47248314	47248316	.	-	0	gene_id "ENSECAG10000009474"; gene_version "2"; transcript_id "ENSECAT00000003731"; transcript_version "2"; exon_number "1"; gene_name "IGHG5"; gene_source "ensembl"; gene_biotype "protein_coding"; transcript_source "ensembl"; transcript_biotype "protein_coding";
24	ensembl	exon	47247855	47248184	.	-	.	gene_id "ENSECAG10000009474"; gene_version "2"; transcript_id "ENSECAT00000003731"; transcript_version "2"; exon_number "2"; gene_name "IGHG5"; gene_source "ensembl"; gene_biotype "protein_coding"; transcript_source "ensembl"; transcript_biotype "protein_coding"; exon_id "ENSECAE00000014795"; exon_version "2";
24	ensembl	CDS	47247855	47248184	.	-	2	gene_id "ENSECAG10000009474"; gene_version "2"; transcript_id "ENSECAT00000003731"; transcript_version "2"; exon_number "2"; gene_name "IGHG5"; gene_source "ensembl"; gene_biotype "protein_coding"; transcript_source "ensembl"; transcript_biotype "protein_coding"; protein_id "ENSECAP00000002609"; protein_version "2";
24	ensembl	exon	47247450	47247770	.	-	.	gene_id "ENSECAG10000009474"; gene_version "2"; transcript_id "ENSECAT00000003731"; transcript_version "2"; exon_number "3"; gene_name "IGHG5"; gene_source "ensembl"; gene_biotype "protein_coding"; transcript_source "ensembl"; transcript_biotype "protein_coding"; exon_id "ENSECAE00000014882"; exon_version "2";
24	ensembl	CDS	47247450	47247770	.	-	2	gene_id "ENSECAG10000009474"; gene_version "2"; transcript_id "ENSECAT00000003731"; transcript_version "2"; exon_number "3"; gene_name "IGHG5"; gene_source "ensembl"; gene_biotype "protein_coding"; transcript_source "ensembl"; transcript_biotype "protein_coding"; protein_id "ENSECAP00000002609"; protein_version "2";
24	ensembl	exon	47245708	47245838	.	-	.	gene_id "ENSECAG10000009474"; gene_version "2"; transcript_id "ENSECAT00000003731"; transcript_version "2"; exon_number "4"; gene_name "IGHG5"; gene_source "ensembl"; gene_biotype "protein_coding"; transcript_source "ensembl"; transcript_biotype "protein_coding"; exon_id "ENSECAE00000270785"; exon_version "1";
24	ensembl	CDS	47245708	47245838	.	-	2	gene_id "ENSECAG10000009474"; gene_version "2"; transcript_id "ENSECAT00000003731"; transcript_version "2"; exon_number "4"; gene_name "IGHG5"; gene_source "ensembl"; gene_biotype "protein_coding"; transcript_source "ensembl"; transcript_biotype "protein_coding"; protein_id "ENSECAP00000002609"; protein_version "2";
24	ensembl	exon	47244993	47245076	.	-	.	gene_id "ENSECAG10000009474"; gene_version "2"; transcript_id "ENSECAT00000003731"; transcript_version "2"; exon_number "5"; gene_name "IGHG5"; gene_source "ensembl"; gene_biotype "protein_coding"; transcript_source "ensembl"; transcript_biotype "protein_coding"; exon_id "ENSECAE00000236271"; exon_version "1";
24	ensembl	CDS	47244996	47245076	.	-	0	gene_id "ENSECAG10000009474"; gene_version "2"; transcript_id "ENSECAT00000003731"; transcript_version "2"; exon_number "5"; gene_name "IGHG5"; gene_source "ensembl"; gene_biotype "protein_coding"; transcript_source "ensembl"; transcript_biotype "protein_coding"; protein_id "ENSECAP00000002609"; protein_version "2";
24	ensembl	stop_codon	47244993	47244995	.	-	0	gene_id "ENSECAG10000009474"; gene_version "2"; transcript_id "ENSECAT00000003731"; transcript_version "2"; exon_number "5"; gene_name "IGHG5"; gene_source "ensembl"; gene_biotype "protein_coding"; transcript_source "ensembl"; transcript_biotype "protein_coding";
24	ensembl	gene	47303436	47302594	.	-	.	gene_id "ENSECAG10000007258"; gene_version "2"; gene_name "IGHG4"; gene_source "ensembl"; gene_biotype "protein_coding";
24	ensembl	transcript	47303436	47302594	.	-	.	gene_id "ENSECAG10000007258"; gene_version "2"; transcript_id "ENSECAT10000007376"; transcript_version "2"; gene_name "IGHG4"; gene_source "ensembl"; gene_biotype "protein_coding"; transcript_source "ensembl"; transcript_biotype "protein_coding";
24	ensembl	exon	47303436	47303729	.	-	.	gene_id "ENSECAG10000007258"; gene_version "2"; transcript_id "ENSECAT10000007376"; transcript_version "2"; exon_number "1"; gene_name "IGHG4"; gene_source "ensembl"; gene_biotype "protein_coding"; transcript_source "ensembl"; transcript_biotype "protein_coding"; exon_id "ENSECAE00000050431"; exon_version "1";
24	ensembl	CDS	47303436	47303729	.	-	2	gene_id "ENSECAG10000007258"; gene_version "2"; transcript_id "ENSECAT10000007376"; transcript_version "2"; exon_number "1"; gene_name "IGHG4"; gene_source "ensembl"; gene_biotype "protein_coding"; transcript_source "ensembl"; transcript_biotype "protein_coding"; protein_id "ENSECAP00000002609"; protein_version "2";
24	ensembl	start_codon	47303436	47303438	.	-	0	gene_id "ENSECAG10000007258"; gene_version "2"; transcript_id "ENSECAT10000007376"; transcript_version "2"; exon_number "1"; gene_name "IGHG4"; gene_source "ensembl"; gene_biotype "protein_coding"; transcript_source "ensembl"; transcript_biotype "protein_coding";
24	ensembl	exon	47303120	47303170	.	-	.	gene_id "ENSECAG10000007258"; gene_version "2"; transcript_id "ENSECAT10000007376"; transcript_version "2"; exon_number "2"; gene_name "IGHG4"; gene_source "ensembl"; gene_biotype "protein_coding"; transcript_source "ensembl"; transcript_biotype "protein_coding"; exon_id "ENSECAE00000014795"; exon_version "2";
24	ensembl	CDS	47303120	47303170	.	-	2	gene_id "ENSECAG10000007258"; gene_version "2"; transcript_id "ENSECAT10000007376"; transcript_version "2"; exon_number "2"; gene_name "IGHG4"; gene_source "ensembl"; gene_biotype "protein_coding"; transcript_source "ensembl"; transcript_biotype "protein_coding"; protein_id "ENSECAP00000002609"; protein_version "2";
24	ensembl	exon	47302661	47302992	.	-	.	gene_id "ENSECAG10000007258"; gene_version "2"; transcript_id "ENSECAT10000007376"; transcript_version "2"; exon_number "3"; gene_name "IGHG4"; gene_source "ensembl"; gene_biotype "protein_coding"; transcript_source "ensembl"; transcript_biotype "protein_coding"; exon_id "ENSECAE00000014882"; exon_version "2";
24	ensembl	CDS	47302661	47302992	.	-	2	gene_id "ENSECAG10000007258"; gene_version "2"; transcript_id "ENSECAT10000007376"; transcript_version "2"; exon_number "3"; gene_name "IGHG4"; gene_source "ensembl"; gene_biotype "protein_coding"; transcript_source "ensembl"; transcript_biotype "protein_coding"; protein_id "ENSECAP00000002609"; protein_version "2";
24	ensembl	exon	47302258	47302594	.	-	.	gene_id "ENSECAG10000007258"; gene_version "2"; transcript_id "ENSECAT10000007376"; transcript_version "2"; exon_number "4"; gene_name "IGHG4"; gene_source "ensembl"; gene_biotype "protein_coding"; transcript_source "ensembl"; transcript_biotype "protein_coding"; exon_id "ENSECAE00000270785"; exon_version "1";
24	ensembl	CDS	47302258	47302594	.	-	2	gene_id "ENSECAG10000007258"; gene_version "2"; transcript_id "ENSECAT10000007376"; transcript_version "2"; exon_number "4"; gene_name "IGHG4"; gene_source "ensembl"; gene_biotype "protein_coding"; transcript_source "ensembl"; transcript_biotype "protein_coding"; protein_id "ENSECAP00000002609"; protein_version "2";
24	ensembl	stop_codon	47302592	47302594	.	-	0	gene_id "ENSECAG10000007258"; gene_version "2"; transcript_id "ENSECAT10000007376"; transcript_version "2"; exon_number "5"; gene_name "IGHG4"; gene_source "ensembl"; gene_biotype "protein_coding"; transcript_source "ensembl"; transcript_biotype "protein_coding";
24	ensembl	gene	47323097	47332110	.	-	.	gene_id "ENSECAG00000006095"; gene_version "2"; gene_name "IGHG3"; gene_source "ensembl"; gene_biotype "protein_coding";
24	ensembl	transcript	47323097	47332110	.	-	.	gene_id "ENSECAG00000006095"; gene_version "2"; transcript_id "ENSECAT00000003796"; transcript_version "2"; gene_name "IGHG3"; gene_source "ensembl"; gene_biotype "protein_coding"; transcript_source "ensembl"; transcript_biotype "protein_coding";
24	ensembl	exon	47332095	47332110	.	-	.	gene_id "ENSECAG00000006095"; gene_version "2"; transcript_id "ENSECAT00000003796"; transcript_version "2"; exon_number "1"; gene_name "IGHG3"; gene_source "ensembl"; gene_biotype "protein_coding"; transcript_source "ensembl"; transcript_biotype "protein_coding"; exon_id "ENSECAE00000244021"; exon_version "1";
24	ensembl	CDS	47332095	47332110	.	-	0	gene_id "ENSECAG00000006095"; gene_version "2"; transcript_id "ENSECAT00000003796"; transcript_version "2"; exon_number "1"; gene_name "IGHG3"; gene_source "ensembl"; gene_biotype "protein_coding"; transcript_source "ensembl"; transcript_biotype "protein_coding"; protein_id "ENSECAP00000002646"; protein_version "2";
24	ensembl	start_codon	47332108	47332110	.	-	0	gene_id "ENSECAG00000006095"; gene_version "2"; transcript_id "ENSECAT00000003796"; transcript_version "2"; exon_number "1"; gene_name "IGHG3"; gene_source "ensembl"; gene_biotype "protein_coding"; transcript_source "ensembl"; transcript_biotype "protein_coding";
24	ensembl	exon	47327486	47327779	.	-	.	gene_id "ENSECAG00000006095"; gene_version "2"; transcript_id "ENSECAT00000003796"; transcript_version "2"; exon_number "2"; gene_name "IGHG3"; gene_source "ensembl"; gene_biotype "protein_coding"; transcript_source "ensembl"; transcript_biotype "protein_coding"; exon_id "ENSECAE00000015003"; exon_version "2";
24	ensembl	CDS	47327486	47327779	.	-	2	gene_id "ENSECAG00000006095"; gene_version "2"; transcript_id "ENSECAT00000003796"; transcript_version "2"; exon_number "2"; gene_name "IGHG3"; gene_source "ensembl"; gene_biotype "protein_coding"; transcript_source "ensembl"; transcript_biotype "protein_coding"; protein_id "ENSECAP00000002646"; protein_version "2";
24	ensembl	exon	47327122	47327232	.	-	.	gene_id "ENSECAG00000006095"; gene_version "2"; transcript_id "ENSECAT00000003796"; transcript_version "2"; exon_number "3"; gene_name "IGHG3"; gene_source "ensembl"; gene_biotype "protein_coding"; transcript_source "ensembl"; transcript_biotype "protein_coding"; exon_id "ENSECAE00000021936"; exon_version "1";
24	ensembl	CDS	47327122	47327232	.	-	2	gene_id "ENSECAG00000006095"; gene_version "2"; transcript_id "ENSECAT00000003796"; transcript_version "2"; exon_number "3"; gene_name "IGHG3"; gene_source "ensembl"; gene_biotype "protein_coding"; transcript_source "ensembl"; transcript_biotype "protein_coding"; protein_id "ENSECAP00000002646"; protein_version "2";
24	ensembl	exon	47326660	47326989	.	-	.	gene_id "ENSECAG00000006095"; gene_version "2"; transcript_id "ENSECAT00000003796"; transcript_version "2"; exon_number "4"; gene_name "IGHG3"; gene_source "ensembl"; gene_biotype "protein_coding"; transcript_source "ensembl"; transcript_biotype "protein_coding"; exon_id "ENSECAE00000015081"; exon_version "2";
24	ensembl	CDS	47326660	47326989	.	-	2	gene_id "ENSECAG00000006095"; gene_version "2"; transcript_id "ENSECAT00000003796"; transcript_version "2"; exon_number "4"; gene_name "IGHG3"; gene_source "ensembl"; gene_biotype "protein_coding"; transcript_source "ensembl"; transcript_biotype "protein_coding"; protein_id "ENSECAP00000002646"; protein_version "2";
24	ensembl	exon	47326264	47326584	.	-	.	gene_id "ENSECAG00000006095"; gene_version "2"; transcript_id "ENSECAT00000003796"; transcript_version "2"; exon_number "5"; gene_name "IGHG3"; gene_source "ensembl"; gene_biotype "protein_coding"; transcript_source "ensembl"; transcript_biotype "protein_coding"; exon_id "ENSECAE00000015121"; exon_version "2";
24	ensembl	CDS	47326264	47326584	.	-	2	gene_id "ENSECAG00000006095"; gene_version "2"; transcript_id "ENSECAT00000003796"; transcript_version "2"; exon_number "5"; gene_name "IGHG3"; gene_source "ensembl"; gene_biotype "protein_coding"; transcript_source "ensembl"; transcript_biotype "protein_coding"; protein_id "ENSECAP00000002646"; protein_version "2";
24	ensembl	exon	47324973	47325103	.	-	.	gene_id "ENSECAG00000006095"; gene_version "2"; transcript_id "ENSECAT00000003796"; transcript_version "2"; exon_number "6"; gene_name "IGHG3"; gene_source "ensembl"; gene_biotype "protein_coding"; transcript_source "ensembl"; transcript_biotype "protein_coding"; exon_id "ENSECAE00000294111"; exon_version "1";
24	ensembl	CDS	47324973	47325103	.	-	2	gene_id "ENSECAG00000006095"; gene_version "2"; transcript_id "ENSECAT00000003796"; transcript_version "2"; exon_number "6"; gene_name "IGHG3"; gene_source "ensembl"; gene_biotype "protein_coding"; transcript_source "ensembl"; transcript_biotype "protein_coding"; protein_id "ENSECAP00000002646"; protein_version "2";
24	ensembl	exon	47323097	47324418	.	-	.	gene_id "ENSECAG00000006095"; gene_version "2"; transcript_id "ENSECAT00000003796"; transcript_version "2"; exon_number "7"; gene_name "IGHG3"; gene_source "ensembl"; gene_biotype "protein_coding"; transcript_source "ensembl"; transcript_biotype "protein_coding"; exon_id "ENSECAE00000241616"; exon_version "1";
24	ensembl	CDS	47324338	47324418	.	-	0	gene_id "ENSECAG00000006095"; gene_version "2"; transcript_id "ENSECAT00000003796"; transcript_version "2"; exon_number "7"; gene_name "IGHG3"; gene_source "ensembl"; gene_biotype "protein_coding"; transcript_source "ensembl"; transcript_biotype "protein_coding"; protein_id "ENSECAP00000002646"; protein_version "2";
24	ensembl	stop_codon	47324335	47324337	.	-	0	gene_id "ENSECAG00000006095"; gene_version "2"; transcript_id "ENSECAT00000003796"; transcript_version "2"; exon_number "7"; gene_name "IGHG3"; gene_source "ensembl"; gene_biotype "protein_coding"; transcript_source "ensembl"; transcript_biotype "protein_coding";
24	ensembl	three_prime_utr	47323097	47324334	.	-	.	gene_id "ENSECAG00000006095"; gene_version "2"; transcript_id "ENSECAT00000003796"; transcript_version "2"; gene_name "IGHG3"; gene_source "ensembl"; gene_biotype "protein_coding"; transcript_source "ensembl"; transcript_biotype "protein_coding";
24	ensembl	gene	47352977	47352095	.	-	.	gene_id "ENSECAG00000003774"; gene_version "2"; gene_name "IGHG2"; gene_source "ensembl"; gene_biotype "protein_coding";
24	ensembl	transcript	47352977	47352095	.	-	.	gene_id "ENSECAG00000003774"; gene_version "2"; transcript_id "ENSECAT00000042165"; transcript_version "1"; gene_name "IGHG2"; gene_source "ensembl"; gene_biotype "protein_coding"; transcript_source "ensembl"; transcript_biotype "protein_coding";
24	ensembl	exon	47352977	47353270	.	-	.	gene_id "ENSECAG00000003774"; gene_version "2"; transcript_id "ENSECAT00000042165"; transcript_version "1"; exon_number "1"; gene_name "IGHG2"; gene_source "ensembl"; gene_biotype "protein_coding"; transcript_source "ensembl"; transcript_biotype "protein_coding"; exon_id "ENSECAE00000242419"; exon_version "1";
24	ensembl	CDS	47352977	47353270	.	-	0	gene_id "ENSECAG00000003774"; gene_version "2"; transcript_id "ENSECAT00000042165"; transcript_version "1"; exon_number "1"; gene_name "IGHG2"; gene_source "ensembl"; gene_biotype "protein_coding"; transcript_source "ensembl"; transcript_biotype "protein_coding"; protein_id "ENSECAP00000031549"; protein_version "1";
24	ensembl	start_codon	47352977	47352979	.	-	0	gene_id "ENSECAG00000003774"; gene_version "2"; transcript_id "ENSECAT00000042165"; transcript_version "1"; exon_number "1"; gene_name "IGHG2"; gene_source "ensembl"; gene_biotype "protein_coding"; transcript_source "ensembl"; transcript_biotype "protein_coding";
24	ensembl	exon	47352640	47352714	.	-	.	gene_id "ENSECAG00000003774"; gene_version "2"; transcript_id "ENSECAT00000042165"; transcript_version "1"; exon_number "2"; gene_name "IGHG2"; gene_source "ensembl"; gene_biotype "protein_coding"; transcript_source "ensembl"; transcript_biotype "protein_coding"; exon_id "ENSECAE00000274052"; exon_version "1";
24	ensembl	CDS	47352640	47352714	.	-	2	gene_id "ENSECAG00000003774"; gene_version "2"; transcript_id "ENSECAT00000042165"; transcript_version "1"; exon_number "2"; gene_name "IGHG2"; gene_source "ensembl"; gene_biotype "protein_coding"; transcript_source "ensembl"; transcript_biotype "protein_coding"; protein_id "ENSECAP00000031549"; protein_version "1";
24	ensembl	exon	47352179	47352512	.	-	.	gene_id "ENSECAG00000003774"; gene_version "2"; transcript_id "ENSECAT00000042165"; transcript_version "1"; exon_number "3"; gene_name "IGHG2"; gene_source "ensembl"; gene_biotype "protein_coding"; transcript_source "ensembl"; transcript_biotype "protein_coding"; exon_id "ENSECAE00000014724"; exon_version "1";
24	ensembl	CDS	47352179	47352512	.	-	2	gene_id "ENSECAG00000003774"; gene_version "2"; transcript_id "ENSECAT00000042165"; transcript_version "1"; exon_number "3"; gene_name "IGHG2"; gene_source "ensembl"; gene_biotype "protein_coding"; transcript_source "ensembl"; transcript_biotype "protein_coding"; protein_id "ENSECAP00000031549"; protein_version "1";
24	ensembl	exon	47351772	47352095	.	-	.	gene_id "ENSECAG00000003774"; gene_version "2"; transcript_id "ENSECAT00000042165"; transcript_version "1"; exon_number "4"; gene_name "IGHG2"; gene_source "ensembl"; gene_biotype "protein_coding"; transcript_source "ensembl"; transcript_biotype "protein_coding"; exon_id "ENSECAE00000244690"; exon_version "1";
24	ensembl	CDS	47351772	47352095	.	-	2	gene_id "ENSECAG00000003774"; gene_version "2"; transcript_id "ENSECAT00000042165"; transcript_version "1"; exon_number "4"; gene_name "IGHG2"; gene_source "ensembl"; gene_biotype "protein_coding"; transcript_source "ensembl"; transcript_biotype "protein_coding"; protein_id "ENSECAP00000031549"; protein_version "1";
24	ensembl	stop_codon	47352093	47352095	.	-	0	gene_id "ENSECAG00000003774"; gene_version "2"; transcript_id "ENSECAT00000042165"; transcript_version "1"; exon_number "7"; gene_name "IGHG2"; gene_source "ensembl"; gene_biotype "protein_coding"; transcript_source "ensembl"; transcript_biotype "protein_coding";
24	ensembl	gene	47384898	47381485	.	-	.	gene_id "ENSECAG10000003774"; gene_version "2"; gene_name "IGHG1"; gene_source "ensembl"; gene_biotype "protein_coding";
24	ensembl	transcript	47384898	47381485	.	-	.	gene_id "ENSECAG10000003774"; gene_version "2"; transcript_id "ENSECAT00000052499"; transcript_version "1"; gene_name "IGHG1"; gene_source "ensembl"; gene_biotype "protein_coding"; transcript_source "ensembl"; transcript_biotype "protein_coding";
24	ensembl	exon	47384898	47385191	.	-	.	gene_id "ENSECAG10000003774"; gene_version "2"; transcript_id "ENSECAT00000052499"; transcript_version "1"; exon_number "1"; gene_name "IGHG1"; gene_source "ensembl"; gene_biotype "protein_coding"; transcript_source "ensembl"; transcript_biotype "protein_coding"; exon_id "ENSECAE00000274052"; exon_version "1";
24	ensembl	CDS	47384898	47385191	.	-	2	gene_id "ENSECAG10000003774"; gene_version "2"; transcript_id "ENSECAT00000052499"; transcript_version "1"; exon_number "1"; gene_name "IGHG1"; gene_source "ensembl"; gene_biotype "protein_coding"; transcript_source "ensembl"; transcript_biotype "protein_coding"; protein_id "ENSECAP00000042575"; protein_version "1";
24	ensembl	start_codon	47460643	47460645	.	-	0	gene_id "ENSECAG10000003774"; gene_version "2"; transcript_id "ENSECAT00000052499"; transcript_version "1"; exon_number "1"; gene_name "IGHG1"; gene_source "ensembl"; gene_biotype "protein_coding"; transcript_source "ensembl"; transcript_biotype "protein_coding";
24	ensembl	exon	47384554	47384613	.	-	.	gene_id "ENSECAG10000003774"; gene_version "2"; transcript_id "ENSECAT00000052499"; transcript_version "1"; exon_number "2"; gene_name "IGHG1"; gene_source "ensembl"; gene_biotype "protein_coding"; transcript_source "ensembl"; transcript_biotype "protein_coding"; exon_id "ENSECAE00000014724"; exon_version "1";
24	ensembl	CDS	47384554	47384613	.	-	2	gene_id "ENSECAG10000003774"; gene_version "2"; transcript_id "ENSECAT00000052499"; transcript_version "1"; exon_number "2"; gene_name "IGHG1"; gene_source "ensembl"; gene_biotype "protein_coding"; transcript_source "ensembl"; transcript_biotype "protein_coding"; protein_id "ENSECAP00000042575"; protein_version "1";
24	ensembl	exon	47384092	47384421	.	-	.	gene_id "ENSECAG10000003774"; gene_version "2"; transcript_id "ENSECAT00000052499"; transcript_version "1"; exon_number "3"; gene_name "IGHG1"; gene_source "ensembl"; gene_biotype "protein_coding"; transcript_source "ensembl"; transcript_biotype "protein_coding"; exon_id "ENSECAE00000244690"; exon_version "1";
24	ensembl	CDS	47384092	47384421	.	-	2	gene_id "ENSECAG10000003774"; gene_version "2"; transcript_id "ENSECAT00000052499"; transcript_version "1"; exon_number "3"; gene_name "IGHG1"; gene_source "ensembl"; gene_biotype "protein_coding"; transcript_source "ensembl"; transcript_biotype "protein_coding"; protein_id "ENSECAP00000042575"; protein_version "1";
24	ensembl	exon	47383687	47384007	.	-	.	gene_id "ENSECAG10000003774"; gene_version "2"; transcript_id "ENSECAT00000052499"; transcript_version "1"; exon_number "4"; gene_name "IGHG1"; gene_source "ensembl"; gene_biotype "protein_coding"; transcript_source "ensembl"; transcript_biotype "protein_coding"; exon_id "ENSECAE00000022102"; exon_version "2";
24	ensembl	CDS	47383687	47384007	.	-	2	gene_id "ENSECAG10000003774"; gene_version "2"; transcript_id "ENSECAT00000052499"; transcript_version "1"; exon_number "4"; gene_name "IGHG1"; gene_source "ensembl"; gene_biotype "protein_coding"; transcript_source "ensembl"; transcript_biotype "protein_coding"; protein_id "ENSECAP00000042575"; protein_version "1";
24	ensembl	exon	47381970	47382100	.	-	.	gene_id "ENSECAG10000003774"; gene_version "2"; transcript_id "ENSECAT00000052499"; transcript_version "1"; exon_number "5"; gene_name "IGHG1"; gene_source "ensembl"; gene_biotype "protein_coding"; transcript_source "ensembl"; transcript_biotype "protein_coding"; exon_id "ENSECAE00000252397"; exon_version "1";
24	ensembl	CDS	47381970	47382100	.	-	2	gene_id "ENSECAG10000003774"; gene_version "2"; transcript_id "ENSECAT00000052499"; transcript_version "1"; exon_number "5"; gene_name "IGHG1"; gene_source "ensembl"; gene_biotype "protein_coding"; transcript_source "ensembl"; transcript_biotype "protein_coding"; protein_id "ENSECAP00000042575"; protein_version "1";
24	ensembl	exon	47381483	47381566	.	-	.	gene_id "ENSECAG10000003774"; gene_version "2"; transcript_id "ENSECAT00000052499"; transcript_version "1"; exon_number "6"; gene_name "IGHG1"; gene_source "ensembl"; gene_biotype "protein_coding"; transcript_source "ensembl"; transcript_biotype "protein_coding"; exon_id "ENSECAE00000281683"; exon_version "1";
24	ensembl	CDS	47381486	47381566	.	-	0	gene_id "ENSECAG10000003774"; gene_version "2"; transcript_id "ENSECAT00000052499"; transcript_version "1"; exon_number "6"; gene_name "IGHG1"; gene_source "ensembl"; gene_biotype "protein_coding"; transcript_source "ensembl"; transcript_biotype "protein_coding"; protein_id "ENSECAP00000042575"; protein_version "1";
24	ensembl	stop_codon	47381483	47381485	.	-	0	gene_id "ENSECAG10000003774"; gene_version "2"; transcript_id "ENSECAT00000052499"; transcript_version "1"; exon_number "6"; gene_name "IGHG1"; gene_source "ensembl"; gene_biotype "protein_coding"; transcript_source "ensembl"; transcript_biotype "protein_coding";
24	ensembl	gene	47430083	47436268	.	-	.	gene_id "ENSECAG00000040576"; gene_version "1"; gene_name "IGHD"; gene_source "ensembl"; gene_biotype "protein_coding";
24	ensembl	transcript	47430083	47436268	.	-	.	gene_id "ENSECAG00000040576"; gene_version "1"; transcript_id "ENSECAT00000058461"; transcript_version "1"; gene_name "IGHD"; gene_source "ensembl"; gene_biotype "protein_coding"; transcript_source "ensembl"; transcript_biotype "protein_coding";
24	ensembl	exon	47435605	47436268	.	-	.	gene_id "ENSECAG00000040576"; gene_version "1"; transcript_id "ENSECAT00000058461"; transcript_version "1"; exon_number "1"; gene_name "IGHD"; gene_source "ensembl"; gene_biotype "protein_coding"; transcript_source "ensembl"; transcript_biotype "protein_coding"; exon_id "ENSECAE00000303750"; exon_version "1";
24	ensembl	CDS	47435605	47436268	.	-	0	gene_id "ENSECAG00000040576"; gene_version "1"; transcript_id "ENSECAT00000058461"; transcript_version "1"; exon_number "1"; gene_name "IGHD"; gene_source "ensembl"; gene_biotype "protein_coding"; transcript_source "ensembl"; transcript_biotype "protein_coding"; protein_id "ENSECAP00000043488"; protein_version "1";
24	ensembl	start_codon	47436266	47436268	.	-	0	gene_id "ENSECAG00000040576"; gene_version "1"; transcript_id "ENSECAT00000058461"; transcript_version "1"; exon_number "1"; gene_name "IGHD"; gene_source "ensembl"; gene_biotype "protein_coding"; transcript_source "ensembl"; transcript_biotype "protein_coding";
24	ensembl	exon	47430543	47430682	.	-	.	gene_id "ENSECAG00000040576"; gene_version "1"; transcript_id "ENSECAT00000058461"; transcript_version "1"; exon_number "2"; gene_name "IGHD"; gene_source "ensembl"; gene_biotype "protein_coding"; transcript_source "ensembl"; transcript_biotype "protein_coding"; exon_id "ENSECAE00000270880"; exon_version "1";
24	ensembl	CDS	47430543	47430682	.	-	2	gene_id "ENSECAG00000040576"; gene_version "1"; transcript_id "ENSECAT00000058461"; transcript_version "1"; exon_number "2"; gene_name "IGHD"; gene_source "ensembl"; gene_biotype "protein_coding"; transcript_source "ensembl"; transcript_biotype "protein_coding"; protein_id "ENSECAP00000043488"; protein_version "1";
24	ensembl	exon	47430083	47430091	.	-	.	gene_id "ENSECAG00000040576"; gene_version "1"; transcript_id "ENSECAT00000058461"; transcript_version "1"; exon_number "3"; gene_name "IGHD"; gene_source "ensembl"; gene_biotype "protein_coding"; transcript_source "ensembl"; transcript_biotype "protein_coding"; exon_id "ENSECAE00000251497"; exon_version "1";
24	ensembl	CDS	47430086	47430091	.	-	0	gene_id "ENSECAG00000040576"; gene_version "1"; transcript_id "ENSECAT00000058461"; transcript_version "1"; exon_number "3"; gene_name "IGHD"; gene_source "ensembl"; gene_biotype "protein_coding"; transcript_source "ensembl"; transcript_biotype "protein_coding"; protein_id "ENSECAP00000043488"; protein_version "1";
24	ensembl	stop_codon	47430083	47430085	.	-	0	gene_id "ENSECAG00000040576"; gene_version "1"; transcript_id "ENSECAT00000058461"; transcript_version "1"; exon_number "3"; gene_name "IGHD"; gene_source "ensembl"; gene_biotype "protein_coding"; transcript_source "ensembl"; transcript_biotype "protein_coding";
24	ensembl	gene	47444165	47449425	.	-	.	gene_id "ENSECAG00000000548"; gene_version "2"; gene_name "IGHM"; gene_source "ensembl"; gene_biotype "protein_coding";
24	ensembl	transcript	47444165	47449246	.	-	.	gene_id "ENSECAG00000000548"; gene_version "2"; transcript_id "ENSECAT00000052719"; transcript_version "1"; gene_name "IGHM"; gene_source "ensembl"; gene_biotype "protein_coding"; transcript_source "ensembl"; transcript_biotype "protein_coding";
24	ensembl	exon	47448742	47449246	.	-	.	gene_id "ENSECAG00000000548"; gene_version "2"; transcript_id "ENSECAT00000052719"; transcript_version "1"; exon_number "1"; gene_name "IGHM"; gene_source "ensembl"; gene_biotype "protein_coding"; transcript_source "ensembl"; transcript_biotype "protein_coding"; exon_id "ENSECAE00000003932"; exon_version "2";
24	ensembl	CDS	47448742	47449246	.	-	0	gene_id "ENSECAG00000000548"; gene_version "2"; transcript_id "ENSECAT00000052719"; transcript_version "1"; exon_number "1"; gene_name "IGHM"; gene_source "ensembl"; gene_biotype "protein_coding"; transcript_source "ensembl"; transcript_biotype "protein_coding"; protein_id "ENSECAP00000029691"; protein_version "1";
24	ensembl	start_codon	47449244	47449246	.	-	0	gene_id "ENSECAG00000000548"; gene_version "2"; transcript_id "ENSECAT00000052719"; transcript_version "1"; exon_number "1"; gene_name "IGHM"; gene_source "ensembl"; gene_biotype "protein_coding"; transcript_source "ensembl"; transcript_biotype "protein_coding";
24	ensembl	exon	47447676	47448656	.	-	.	gene_id "ENSECAG00000000548"; gene_version "2"; transcript_id "ENSECAT00000052719"; transcript_version "1"; exon_number "2"; gene_name "IGHM"; gene_source "ensembl"; gene_biotype "protein_coding"; transcript_source "ensembl"; transcript_biotype "protein_coding"; exon_id "ENSECAE00000289448"; exon_version "1";
24	ensembl	CDS	47447676	47448656	.	-	2	gene_id "ENSECAG00000000548"; gene_version "2"; transcript_id "ENSECAT00000052719"; transcript_version "1"; exon_number "2"; gene_name "IGHM"; gene_source "ensembl"; gene_biotype "protein_coding"; transcript_source "ensembl"; transcript_biotype "protein_coding"; protein_id "ENSECAP00000029691"; protein_version "1";
24	ensembl	exon	47447177	47447509	.	-	.	gene_id "ENSECAG00000000548"; gene_version "2"; transcript_id "ENSECAT00000052719"; transcript_version "1"; exon_number "3"; gene_name "IGHM"; gene_source "ensembl"; gene_biotype "protein_coding"; transcript_source "ensembl"; transcript_biotype "protein_coding"; exon_id "ENSECAE00000220225"; exon_version "1";
24	ensembl	CDS	47447177	47447509	.	-	2	gene_id "ENSECAG00000000548"; gene_version "2"; transcript_id "ENSECAT00000052719"; transcript_version "1"; exon_number "3"; gene_name "IGHM"; gene_source "ensembl"; gene_biotype "protein_coding"; transcript_source "ensembl"; transcript_biotype "protein_coding"; protein_id "ENSECAP00000029691"; protein_version "1";
24	ensembl	exon	47444165	47444403	.	-	.	gene_id "ENSECAG00000000548"; gene_version "2"; transcript_id "ENSECAT00000052719"; transcript_version "1"; exon_number "4"; gene_name "IGHM"; gene_source "ensembl"; gene_biotype "protein_coding"; transcript_source "ensembl"; transcript_biotype "protein_coding"; exon_id "ENSECAE00000307728"; exon_version "1";
24	ensembl	CDS	47444168	47444403	.	-	2	gene_id "ENSECAG00000000548"; gene_version "2"; transcript_id "ENSECAT00000052719"; transcript_version "1"; exon_number "4"; gene_name "IGHM"; gene_source "ensembl"; gene_biotype "protein_coding"; transcript_source "ensembl"; transcript_biotype "protein_coding"; protein_id "ENSECAP00000029691"; protein_version "1";
24	ensembl	stop_codon	47444165	47444167	.	-	0	gene_id "ENSECAG00000000548"; gene_version "2"; transcript_id "ENSECAT00000052719"; transcript_version "1"; exon_number "4"; gene_name "IGHM"; gene_source "ensembl"; gene_biotype "protein_coding"; transcript_source "ensembl"; transcript_biotype "protein_coding";
24	ensembl	transcript	47446961	47449425	.	-	.	gene_id "ENSECAG00000000548"; gene_version "2"; transcript_id "ENSECAT00000000429"; transcript_version "2"; gene_name "IGHM"; gene_source "ensembl"; gene_biotype "protein_coding"; transcript_source "ensembl"; transcript_biotype "protein_coding";
24	ensembl	exon	47448742	47449425	.	-	.	gene_id "ENSECAG00000000548"; gene_version "2"; transcript_id "ENSECAT00000000429"; transcript_version "2"; exon_number "1"; gene_name "IGHM"; gene_source "ensembl"; gene_biotype "protein_coding"; transcript_source "ensembl"; transcript_biotype "protein_coding"; exon_id "ENSECAE00000254333"; exon_version "1";
24	ensembl	CDS	47448742	47449246	.	-	0	gene_id "ENSECAG00000000548"; gene_version "2"; transcript_id "ENSECAT00000000429"; transcript_version "2"; exon_number "1"; gene_name "IGHM"; gene_source "ensembl"; gene_biotype "protein_coding"; transcript_source "ensembl"; transcript_biotype "protein_coding"; protein_id "ENSECAP00000000334"; protein_version "2";
24	ensembl	start_codon	47449244	47449246	.	-	0	gene_id "ENSECAG00000000548"; gene_version "2"; transcript_id "ENSECAT00000000429"; transcript_version "2"; exon_number "1"; gene_name "IGHM"; gene_source "ensembl"; gene_biotype "protein_coding"; transcript_source "ensembl"; transcript_biotype "protein_coding";
24	ensembl	exon	47448315	47448656	.	-	.	gene_id "ENSECAG00000000548"; gene_version "2"; transcript_id "ENSECAT00000000429"; transcript_version "2"; exon_number "2"; gene_name "IGHM"; gene_source "ensembl"; gene_biotype "protein_coding"; transcript_source "ensembl"; transcript_biotype "protein_coding"; exon_id "ENSECAE00000003948"; exon_version "1";
24	ensembl	CDS	47448315	47448656	.	-	2	gene_id "ENSECAG00000000548"; gene_version "2"; transcript_id "ENSECAT00000000429"; transcript_version "2"; exon_number "2"; gene_name "IGHM"; gene_source "ensembl"; gene_biotype "protein_coding"; transcript_source "ensembl"; transcript_biotype "protein_coding"; protein_id "ENSECAP00000000334"; protein_version "2";
24	ensembl	exon	47447676	47447993	.	-	.	gene_id "ENSECAG00000000548"; gene_version "2"; transcript_id "ENSECAT00000000429"; transcript_version "2"; exon_number "3"; gene_name "IGHM"; gene_source "ensembl"; gene_biotype "protein_coding"; transcript_source "ensembl"; transcript_biotype "protein_coding"; exon_id "ENSECAE00000003973"; exon_version "1";
24	ensembl	CDS	47447676	47447993	.	-	2	gene_id "ENSECAG00000000548"; gene_version "2"; transcript_id "ENSECAT00000000429"; transcript_version "2"; exon_number "3"; gene_name "IGHM"; gene_source "ensembl"; gene_biotype "protein_coding"; transcript_source "ensembl"; transcript_biotype "protein_coding"; protein_id "ENSECAP00000000334"; protein_version "2";
24	ensembl	exon	47446961	47447509	.	-	.	gene_id "ENSECAG00000000548"; gene_version "2"; transcript_id "ENSECAT00000000429"; transcript_version "2"; exon_number "4"; gene_name "IGHM"; gene_source "ensembl"; gene_biotype "protein_coding"; transcript_source "ensembl"; transcript_biotype "protein_coding"; exon_id "ENSECAE00000004015"; exon_version "2";
24	ensembl	CDS	47447118	47447509	.	-	2	gene_id "ENSECAG00000000548"; gene_version "2"; transcript_id "ENSECAT00000000429"; transcript_version "2"; exon_number "4"; gene_name "IGHM"; gene_source "ensembl"; gene_biotype "protein_coding"; transcript_source "ensembl"; transcript_biotype "protein_coding"; protein_id "ENSECAP00000000334"; protein_version "2";
24	ensembl	stop_codon	47447115	47447117	.	-	0	gene_id "ENSECAG00000000548"; gene_version "2"; transcript_id "ENSECAT00000000429"; transcript_version "2"; exon_number "4"; gene_name "IGHM"; gene_source "ensembl"; gene_biotype "protein_coding"; transcript_source "ensembl"; transcript_biotype "protein_coding";
24	ensembl	five_prime_utr	47449247	47449425	.	-	.	gene_id "ENSECAG00000000548"; gene_version "2"; transcript_id "ENSECAT00000000429"; transcript_version "2"; gene_name "IGHM"; gene_source "ensembl"; gene_biotype "protein_coding"; transcript_source "ensembl"; transcript_biotype "protein_coding";
24	ensembl	three_prime_utr	47446961	47447114	.	-	.	gene_id "ENSECAG00000000548"; gene_version "2"; transcript_id "ENSECAT00000000429"; transcript_version "2"; gene_name "IGHM"; gene_source "ensembl"; gene_biotype "protein_coding"; transcript_source "ensembl"; transcript_biotype "protein_coding";
