# Supplementary material for: Single-cell resolution landscape of equine peripheral blood mononuclear cells reveals diverse cell types including T-bet+ B cells
Source: BMC Biol. 2021 Jan 22;19:13. doi: 10.1186/s12915-020-00947-5 (PMC7820527; doi:10.1186/s12915-020-00947-5)
Supplement: Supplementary file 8 — Additional file 8. Differentially expressed genes for CD3+PRF1+ cell clusters. [file 12915_2020_947_MOESM8_ESM.xlsx]

## Sheet: CD3+PRF1+ pp0
genes	logFC	logCPM	F	PValue	FDR	Percent expressed	Surfacome.Label
ENSECAG00000001010	1.94829	10.7061	1565.17	3.88099e-308	1.06805e-304	65.3448	n.a
ENSECAG00000031322	1.29961	12.4465	1484.89	6.71195e-294	9.23565e-291	99.1379	n.a
ZNF683	1.81525	10.5894	1465.96	1.60037e-290	1.46807e-287	75.9483	n.a
CCL5	0.873703	14.3527	1387.97	1.5911e-276	1.09468e-273	100	n.a
ENSECAG00000029287	1.13722	11.64	1106.24	8.16394e-225	3.74453e-222	98.1034	n.a
ENSECAG00000032959	1.31097	11.0796	1031.72	7.93979e-211	3.12147e-208	90.0862	n.a
ENSECAG00000008322	1.42209	10.7308	952.416	8.61999e-196	2.96528e-193	80.2586	n.a
ENSECAG00000015137	1.47702	10.4347	926.444	7.82204e-191	2.39181e-188	58.7931	n.a
CX3CR1	1.31999	10.0147	1184.41	4.66854e-144	1.28478e-141	27.5862	surface
ENSECAG00000022193	1.25301	10.2536	578.781	8.71689e-123	1.8453e-120	39.2241	n.a
ETNK2	1.16098	10.106	659.736	7.52668e-120	1.47953e-117	33.3621	n.a
ENSECAG00000006663	1.20767	10.0984	657.886	5.47003e-117	1.00357e-114	34.3103	n.a
KLRK1	0.857893	10.9573	414.99	1.394e-89	2.0191e-87	88.9655	surface
NPY	1.15771	10.6843	400.832	1.12436e-86	1.40648e-84	52.069	n.a
S100A4	0.940097	11.59	380.452	1.76033e-82	1.93777e-80	91.4655	n.a
ADGRG1	0.981268	10.0893	425.711	3.39326e-76	3.45861e-74	35.431	n.a
RETREG1	0.981078	10.1064	360.008	2.42983e-75	2.38817e-73	38.1034	n.a
CCL3	0.732632	10.1327	314.624	7.61012e-69	6.34638e-67	27.4138	n.a
CD5	0.94313	10.3942	295.213	8.471e-65	5.6859e-63	56.1207	surface
SERPINB9	0.886558	10.0965	273.548	3.49237e-56	2.04489e-54	34.6552	n.a
CD7	0.808976	10.6378	247.726	7.56082e-55	4.2464e-53	60.6034	surface
ID2	0.769589	10.6194	239.189	4.73376e-53	2.55437e-51	69.3103	n.a
CD8A	0.883068	10.3662	206.301	4.17189e-46	1.91351e-44	41.3793	surface
ENSECAG00000019698	0.779186	10.2841	185.461	1.09787e-41	4.50947e-40	48.4483	n.a
NMNAT3	0.774593	10.1828	184.139	2.09686e-41	8.36312e-40	40.8621	n.a
PRF1	0.64369	10.5939	164.932	2.57404e-37	8.74536e-36	62.1552	n.a
YWHAQ	0.618557	10.5524	149.893	4.1878e-34	1.38853e-32	66.2069	n.a
IFI27	0.730515	10.243	144.436	6.16144e-33	1.88403e-31	41.0345	n.a
LGALS3	0.674903	10.2355	141.662	2.41866e-32	7.08102e-31	44.1379	n.a
ANXA2	0.5919	10.5056	132.038	2.79766e-30	7.77693e-29	62.1552	n.a
PRDX1	0.638644	10.3869	131.824	3.10966e-30	8.55779e-29	51.5517	n.a
SCML4	0.617547	10.1694	111.006	9.32677e-26	2.19378e-24	39.7414	n.a
S1PR5	0.593631	10.0646	119.068	4.04125e-25	9.19133e-24	27.5862	surface

## Sheet: CD3+PRF1+ pp1
genes	logFC	logCPM	F	PValue	FDR	Percent expressed	Surfacome.Label
GZMK	3.15805	10.9461	4729.26	0	0	71	n.a
GZMM	1.32771	10.5612	841.275	1.86694e-174	2.56891e-171	71.1818	n.a
COTL1	1.13948	10.8612	759.251	1.65943e-158	1.52225e-155	82.9091	n.a
CD27	1.24367	10.1169	1011.64	2.85112e-154	1.96157e-151	33.6364	surface
CGA	1.02168	10.0923	483.402	2.94348e-93	1.01256e-90	32.7273	n.a
CXCR3	1.07782	10.0149	713.75	4.13076e-90	1.26309e-87	25.7273	surface
SH2D1A	0.936856	10.2875	399.339	2.27959e-86	6.27344e-84	48.7273	n.a
LTB	0.839199	11.1216	379.455	2.82667e-82	7.07182e-80	81.3636	n.a
ENSECAG00000028035	0.884262	10.0648	587.663	3.29566e-79	7.55804e-77	27.6364	n.a
GZMA	0.957567	10.5552	301.674	3.79999e-66	8.04429e-64	40.6364	n.a
PLAC8B	0.701861	11.1058	280.962	8.06091e-62	1.58455e-59	80.1818	n.a
LY6E	0.763785	10.714	264.606	2.15295e-58	3.48524e-56	72.8182	surface
IDO1	0.864945	10.3903	260.402	1.64111e-57	2.50907e-55	54.6364	n.a
S100A6	0.906966	10.3673	255.339	1.89773e-56	2.74871e-54	46.5455	n.a
FABP5	0.725334	10.2413	169.824	2.33281e-38	2.37774e-36	37.8182	n.a
FUCA1	0.710626	10.0784	167.11	1.28059e-37	1.21523e-35	28.8182	n.a
GLIPR1	0.639185	10.5373	158.518	6.01288e-36	5.17108e-34	64.8182	surface
IGFLR1	0.685703	10.0552	181.216	4.31509e-35	3.49268e-33	29.7273	surface
CD2	0.589636	10.6115	152.273	1.29812e-34	9.92338e-33	71.1818	surface
GBP6	0.585196	10.1905	117.24	4.23615e-27	2.64952e-25	37.8182	n.a

## Sheet: CD3+PRF1+ pp2
genes	logFC	logCPM	F	PValue	FDR	Percent expressed	Surfacome.Label
GZMK	2.25679	10.9461	2141.44	0	0	64.3725	n.a
RPLP0	0.773944	12.9727	1833.56	0	0	99.6964	n.a
RPS12	0.736114	13.3542	1667.76	0	0	100	n.a
RPS19	0.713096	13.3669	1751.27	0	0	99.8988	n.a
RPS7	0.703629	12.8923	1698.24	0	0	100	n.a
RPL35	0.752669	12.6817	1650.85	0	0	99.8988	n.a
RPS8	0.754725	12.6083	1450.24	1.03655e-287	3.16953e-285	99.8988	n.a
EEF1A1	0.585243	13.4137	1429.26	5.9446e-284	1.63595e-281	100	n.a
RPS18	0.670705	12.7875	1405.84	9.6056e-280	2.40315e-277	99.6964	n.a
RPS20	0.624462	13.195	1312.14	8.72854e-263	1.84776e-260	100	n.a
RPL8	0.65648	12.6605	1283.48	1.47417e-257	2.89779e-255	99.6964	n.a
RPS2	0.721904	12.3851	1283.17	1.67334e-257	3.07003e-255	99.4939	n.a
RPS15A	0.645028	12.6578	1202.08	1.30263e-242	2.24053e-240	99.6964	n.a
RPS5	0.646608	12.5094	1126.97	1.10482e-228	1.68915e-226	99.4939	n.a
RPL6	0.637725	12.3495	1012.56	3.29972e-207	3.94819e-205	99.7976	n.a
RPS14	0.637393	12.2904	986.719	2.5877e-202	2.96723e-200	99.7976	n.a
RF00264	0.724227	11.9297	978.115	1.11207e-200	1.22416e-198	97.0648	n.a
RPL7	0.615162	12.3194	955.958	1.82229e-196	1.79105e-194	99.7976	n.a
CD27	1.35157	10.1169	1137.02	4.90506e-177	3.97021e-175	41.5992	surface
ENSECAG00000010622	0.753687	11.9829	854.44	5.33826e-177	4.1974e-175	99.0891	n.a
RPL36A-HNRNPH2	0.727175	11.6597	738.455	1.95721e-154	1.25262e-152	97.8745	n.a
RPL18	0.62483	11.933	708.379	1.58555e-148	9.09049e-147	98.1781	n.a
ENSECAG00000028035	1.28831	10.0648	1035.04	5.62029e-146	3.15654e-144	41.8016	n.a
ENSECAG00000026938	0.632175	11.9685	674.333	8.28193e-142	4.14398e-140	98.3806	n.a
GPR183	1.24693	10.0648	868.861	6.05394e-141	2.97508e-139	32.4899	surface
DAPL1	1.27082	10.0198	1209.52	1.62478e-140	7.84457e-139	28.1377	n.a
RF00093	0.625922	11.7166	637.081	2.01511e-134	8.66498e-133	98.3806	n.a
RPL4	0.618522	11.7244	628.744	9.17424e-133	3.82538e-131	98.4818	n.a
RACK1	0.608776	11.811	624.872	5.41144e-132	2.19004e-130	98.2794	n.a
RF00265	0.67755	11.4674	582.208	1.79374e-123	6.67078e-122	96.0526	n.a
GZMM	0.960238	10.5612	421.083	7.85471e-91	2.18345e-89	71.6599	n.a
ENSECAG00000003681	0.708515	10.8948	370.523	1.96762e-80	4.96779e-79	89.3725	n.a
ENSECAG00000005731	0.697408	11.003	369.516	3.17569e-80	7.945e-79	79.3522	n.a
COTL1	0.821003	10.8612	369.194	3.69996e-80	9.17324e-79	83.7045	n.a
IL7R	1.04086	9.98193	995.574	6.65217e-80	1.63453e-78	52.5304	surface
RPL5	0.643639	11.1947	352.16	1.22961e-76	2.94251e-75	92.6113	n.a
PLAC8B	0.755081	11.1058	324.793	5.83608e-71	1.30576e-69	87.5506	n.a
NPM3	0.915367	10.0571	303.109	3.02516e-65	6.55532e-64	37.4494	n.a
CXCR3	0.881254	10.0149	502.194	6.79347e-63	1.42715e-61	25.9109	surface
LTB	0.705889	11.1216	256.565	1.0491e-56	2.10739e-55	85.5263	n.a
HSP90AB1	0.798973	10.2957	235.615	2.68022e-52	5.1222e-51	57.2874	n.a
ENSECAG00000019029	0.822253	10.2414	217.419	1.85508e-48	3.38091e-47	52.2267	n.a
CXCR4	0.785202	10.1128	213.581	1.20172e-47	2.16152e-46	33.2996	surface
RF00155	0.584037	10.5825	189.781	1.32725e-42	2.28287e-41	72.5709	n.a
RF00609	0.631827	10.2612	175.111	1.74496e-39	2.82478e-38	52.834	n.a
ENSECAG00000026874	0.678784	10.0909	158.284	6.74733e-36	9.82469e-35	39.3725	n.a

## Sheet: CD3+PRF1+ pp3
genes	logFC	logCPM	F	PValue	FDR	Percent expressed	Surfacome.Label
ENSECAG00000022193	2.44082	10.2536	2039.92	0	0	61.1336	n.a
ENSECAG00000015137	2.43134	10.4347	2305.56	0	0	76.7881	n.a
ENSECAG00000001010	2.27443	10.7061	1888.58	0	0	72.0648	n.a
ZNF683	2.07654	10.5894	1680.23	0	0	84.8853	n.a
ENSECAG00000008322	2.0235	10.7308	1747.66	0	0	92.5776	n.a
ENSECAG00000006663	1.92512	10.0984	1397.34	1.6416e-254	7.52947e-252	51.0121	n.a
ACTB	0.859084	13.0093	1056.34	1.83469e-215	6.31132e-213	100	n.a
ENSECAG00000029287	1.18013	11.64	964.566	4.18661e-198	1.28017e-195	99.5951	n.a
ENSECAG00000032627	1.53674	10.0881	956.458	9.04463e-178	2.48908e-175	25.9109	n.a
ETNK2	1.47096	10.106	850.44	1.41625e-155	2.59835e-153	39.5412	n.a
ADGRG1	1.44457	10.0893	742.94	1.1629e-132	1.68437e-130	47.9082	n.a
S100A4	1.26269	11.59	610.508	3.94851e-129	4.93923e-127	95.2767	n.a
ENSECAG00000033804	1.29404	9.99545	1217.86	1.67524e-128	2.00446e-126	25.5061	n.a
CCL5	0.643983	14.3527	558.783	8.9821e-119	9.15509e-117	100	n.a
PFN1	0.582904	12.5431	441.851	4.42286e-95	3.20308e-93	99.865	n.a
CD8A	1.38728	10.3662	436.732	4.91874e-94	3.3841e-92	51.8219	surface
ABI3	1.30933	10.0069	562.589	1.33211e-88	7.79994e-87	31.9838	n.a
CCL3	0.987421	10.1327	409.553	1.81852e-88	1.04262e-86	28.8799	n.a
CX3CR1	1.05912	10.0147	714.357	2.98549e-83	1.49383e-81	25.5061	surface
ENSECAG00000038714	1.05435	10.03	561.031	5.89625e-79	2.70441e-77	29.8246	n.a
NPY	1.18338	10.6843	342.486	1.241e-74	5.50843e-73	51.2821	n.a
ENSECAG00000009413	0.59597	11.5763	307.107	2.79906e-67	1.05521e-65	96.4912	n.a
PRDX1	1.04121	10.3869	298.666	1.61119e-65	5.91199e-64	60.1889	n.a
CD5	1.03972	10.3942	289.009	1.6744e-63	5.98436e-62	63.2928	surface
CD7	0.936932	10.6378	262.474	6.03098e-58	1.80405e-56	64.1026	surface
KLRK1	0.774735	10.9573	259.505	2.53206e-57	7.413e-56	88.1242	surface
ADGRE5	0.953497	10.4069	248.462	5.29444e-55	1.48677e-53	66.9366	n.a
ACTR3	0.85031	10.6387	247.813	7.2483e-55	2.01488e-53	77.8677	n.a
CTSW	0.660543	11.6228	242.705	8.61112e-54	2.34632e-52	95.8165	n.a
NMNAT3	0.963719	10.1828	228.095	1.03241e-50	2.65531e-49	46.4238	n.a
ENSECAG00000031569	0.615479	11.5734	227.015	1.74497e-50	4.40564e-49	92.1727	n.a
ID2	0.840298	10.6194	226.576	2.15926e-50	5.40207e-49	72.1997	n.a
S1PR5	0.908282	10.0646	219.671	8.38757e-45	1.89201e-43	33.4683	surface
RETREG1	0.8146	10.1064	203.658	1.56447e-43	3.41699e-42	35.2227	n.a
EMP3	0.669805	10.8811	189.786	1.32403e-42	2.86909e-41	85.695	surface
LGALS3	0.841889	10.2355	177.956	4.32834e-40	8.88924e-39	52.3617	n.a
GAPDH	0.580966	10.9938	176.079	1.08585e-39	2.21353e-38	89.4737	n.a
ENSECAG00000039088	0.651473	10.7883	173.328	4.18336e-39	8.40337e-38	83.4008	n.a
DDIT4	0.866923	10.0386	208.538	1.0177e-37	2.02951e-36	28.475	n.a
CDK2AP2	0.808085	10.3344	166.18	1.39442e-37	2.76075e-36	54.7908	n.a
ENSECAG00000019698	0.818688	10.2841	163.288	5.77166e-37	1.11856e-35	50.6073	n.a
NKG7	0.775367	10.3271	159.836	3.14607e-36	6.01249e-35	60.3239	n.a
CGA	0.703094	10.0923	181.281	2.74369e-35	5.10178e-34	26.7206	n.a
ANXA2	0.706903	10.5056	152.088	1.42192e-34	2.60875e-33	70.0405	n.a
CD53	0.726896	10.5018	151.407	1.98817e-34	3.58875e-33	67.0715	surface
SERPINB9	0.758418	10.0965	164.02	1.9952e-34	3.58875e-33	32.9285	n.a
GZMA	0.814639	10.5552	146.389	2.353e-33	4.15093e-32	38.5965	n.a
TUBA1A	0.7123	10.5186	145.72	3.27207e-33	5.7355e-32	68.8259	n.a
LCP1	0.733959	10.4106	141.537	2.57313e-32	4.45361e-31	62.3482	n.a
CALR	0.741519	10.4245	139.02	8.90499e-32	1.53166e-30	60.1889	n.a
ENSECAG00000000775	0.866603	10.1244	138.867	9.60189e-32	1.64127e-30	27.2605	n.a
ALDOA	0.699683	10.4451	137.154	2.23654e-31	3.79936e-30	65.1822	n.a
CST7	0.732805	10.1113	126.625	4.06493e-29	6.73897e-28	36.5722	n.a
CAP1	0.588712	10.6934	123.689	1.73697e-28	2.77915e-27	76.3833	n.a
FLNA	0.757995	10.0655	137.905	3.00139e-28	4.77446e-27	33.1984	n.a
ATP2A3	0.716519	10.2123	122.177	3.67211e-28	5.80785e-27	44.6694	n.a
CCND3	0.699674	10.3432	118.333	2.46424e-27	3.8314e-26	54.6559	n.a
PIM1	0.730409	10.0519	128.715	5.61204e-27	8.67658e-26	27.6653	n.a
EZR	0.582257	10.6341	109.438	2.03105e-25	3.05435e-24	71.39	n.a
ARPC3	0.592587	10.5062	103.896	3.18669e-24	4.71493e-23	68.2861	n.a
GLIPR1	0.629363	10.5373	98.5653	4.5185e-23	6.51042e-22	61.6734	surface
IFI27	0.678468	10.243	97.917	6.23917e-23	8.94281e-22	42.2402	n.a
RAB1A	0.615262	10.0622	88.2208	7.22209e-19	9.28747e-18	29.0148	n.a
ENSECAG00000038252	0.596217	10.1125	77.5816	1.59674e-18	2.03437e-17	34.143	n.a
ARHGEF3	0.627793	10.0442	87.4697	9.03069e-18	1.12966e-16	26.7206	n.a
SDF2L1	0.644926	10.0329	92.1585	1.20941e-17	1.50437e-16	25.3711	n.a
SELPLG	0.589687	10.0618	76.9308	4.02813e-16	4.7782e-15	27.6653	surface

## Sheet: CD3+PRF1+ pp4
genes	logFC	logCPM	F	PValue	FDR	Percent expressed	Surfacome.Label
GZMK	3.75643	10.9461	5955.88	0	0	95.2239	n.a
CD27	1.97555	10.1169	1765.73	7.63153e-282	7.00066e-279	56.7164	surface
DAPL1	1.53274	10.0198	1317.04	1.16694e-165	5.35234e-163	30.7463	n.a
GPR183	1.60201	10.0648	1070.18	2.53342e-162	9.95998e-160	41.4925	surface
LY6E	1.30848	10.714	631.166	3.02388e-133	7.5652e-131	89.8507	surface
ENSECAG00000028035	1.36257	10.0648	903.41	1.46072e-129	3.34992e-127	42.2388	n.a
COTL1	1.08722	10.8612	514.071	9.25599e-110	1.34066e-107	87.7612	n.a
CXCR3	1.24161	10.0149	700.701	1.39681e-94	1.60168e-92	34.7761	surface
CXCR4	1.13352	10.1128	332.379	3.0466e-72	2.26601e-70	41.0448	surface
LTB	0.829334	11.1216	272.684	4.36067e-60	2.50012e-58	89.7015	n.a
GZMM	0.837333	10.5612	249.364	3.42089e-55	1.71169e-53	70.1493	n.a
PLAC8B	0.695388	11.1058	205.384	6.5221e-46	2.528e-44	88.806	n.a
FYB1	0.847091	10.2198	183.02	3.62501e-41	1.23161e-39	54.0299	n.a
FABP5	0.86441	10.2413	181.405	7.99457e-41	2.68306e-39	49.1045	n.a
CD4	0.730824	9.99823	205.536	4.99921e-31	1.17588e-29	25.9701	surface
IL7R	0.686674	9.98193	390.837	9.87659e-31	2.28407e-29	42.8358	surface
FUCA1	0.743842	10.0784	133.07	2.31387e-29	5.09421e-28	33.4328	n.a
EOMES	0.647986	10.0299	162.57	5.32105e-28	1.10102e-26	27.0149	n.a
ENSECAG00000019029	0.700179	10.2414	116.521	6.04895e-27	1.19761e-25	46.8657	n.a

## Sheet: CD3+PRF1+ pp5
genes	logFC	logCPM	F	PValue	FDR	Percent expressed	Surfacome.Label
GNLY	4.23201	10.2335	6225.6	0	0	77.1721	n.a
KLRB1	3.8435	11.0702	5431.78	0	0	89.6082	surface
TRDC	3.77713	10.4052	4388.75	0	0	78.0239	n.a
LTB	1.50877	11.1216	867.342	1.73333e-179	1.19253e-176	95.23	n.a
EMB	1.87209	9.96892	1636.74	6.82163e-175	3.12886e-172	46.678	surface
RPLP0	0.651144	12.9727	795.734	1.27237e-165	4.37694e-163	100	n.a
KLRF1	1.76599	9.95188	1431.23	9.14174e-153	2.79534e-150	33.9012	surface
ENSECAG00000010622	0.836193	11.9829	681.835	2.72403e-143	7.49653e-141	99.4889	n.a
SH2D1A	1.51862	10.2875	673.791	1.05972e-141	2.65122e-139	71.0392	n.a
GZMM	1.38505	10.5612	614.678	5.81614e-130	1.06707e-127	83.6457	n.a
TPT1	0.67328	12.1465	588.864	8.3391e-125	1.34995e-122	99.3186	n.a
RPS8	0.604105	12.6083	564.876	5.36235e-120	7.76695e-118	100	n.a
COTL1	1.08756	10.8612	445.706	7.21488e-96	7.94214e-94	90.1193	n.a
TNFSF13B	1.47292	9.97602	587.487	7.55211e-91	7.42264e-89	38.5009	surface
ENSECAG00000032694	1.46285	9.92225	1255.21	5.65547e-89	5.18795e-87	29.4719	n.a
PLAC8B	0.976117	11.1058	368.65	4.7933e-80	3.66421e-78	94.2078	n.a
CAMK4	1.29991	9.93955	782.191	2.11061e-74	1.56983e-72	29.4719	n.a
CFAP20	1.328	9.964	496.662	7.93103e-72	5.19672e-70	36.9676	n.a
LAG3	1.23437	9.99232	394.256	8.71668e-69	5.13046e-67	39.3526	surface
RPL36A-HNRNPH2	0.584191	11.6597	291.323	5.50007e-64	2.91081e-62	98.4668	n.a
HSP90AB1	1.08558	10.2957	285.861	7.61715e-63	3.88192e-61	68.3135	n.a
SATB1	1.11755	9.97524	346.361	1.87334e-54	7.81128e-53	34.9233	n.a
IL7R	0.987503	9.98193	584.428	1.87905e-52	7.18215e-51	55.0256	surface
ENSECAG00000003681	0.69451	10.8948	223.07	1.18695e-49	4.24218e-48	91.4821	n.a
ENSECAG00000007668	0.987688	10.1294	200.572	6.82267e-45	2.15816e-43	56.8995	n.a
PTPMT1	0.971658	10.0529	199.4	1.22015e-44	3.73094e-43	47.3595	n.a
GBP5	0.86884	10.4374	196.8	4.30182e-44	1.30095e-42	79.046	n.a
AQP3	1.00138	9.95659	313.108	3.37176e-39	9.56608e-38	29.4719	n.a
PDCD4	0.893339	10.1664	167.63	6.84383e-38	1.82857e-36	54.1738	n.a
TNFSF14	0.976165	9.96787	260.096	1.30922e-37	3.4644e-36	29.1312	n.a
GBP6	0.846679	10.1905	152.033	1.46085e-34	3.72245e-33	53.833	n.a
CELF1	0.828647	10.0218	144.997	8.84371e-30	2.0114e-28	32.5383	n.a
ZNF706	0.78209	10.187	126.865	3.60918e-29	7.79492e-28	56.5588	n.a
PCMTD1	0.832729	9.95328	191.384	2.90262e-26	5.43402e-25	25.5537	n.a
EOMES	0.663594	10.0299	142.798	5.48825e-25	1.01367e-23	31.0051	n.a
ENSECAG00000040180	0.620015	10.4941	99.3076	3.12285e-23	5.4393e-22	73.0835	n.a
ID2	0.592129	10.6194	97.6619	7.08427e-23	1.21093e-21	79.7274	n.a
GLIPR2	0.607443	10.0534	95.5173	2.67676e-21	4.30786e-20	35.0937	n.a
PIK3R1	0.66641	10.077	87.9521	8.95808e-21	1.4031e-19	40.3748	n.a
SH2D2A	0.686446	10.0369	91.9212	1.61136e-19	2.39701e-18	36.2862	n.a
EPB41	0.665999	10.0385	93.4817	2.23954e-19	3.31356e-18	35.2641	n.a
TSPO	0.633919	10.0438	86.0341	2.80741e-19	4.13155e-18	31.0051	n.a
NCR3	0.611484	10.2517	75.2447	5.14559e-18	7.26187e-17	60.6474	surface
XPA	0.607324	10.0345	71.4864	6.33933e-16	8.46885e-15	35.7751	n.a

## Sheet: CD3+PRF1+ pp6
genes	logFC	logCPM	F	PValue	FDR	Percent expressed	Surfacome.Label
KLRB1	3.7597	11.0702	4635.7	0	0	96.9811	surface
ENSECAG00000001010	2.31986	10.7061	1500.67	1.03965e-296	1.43056e-293	76.2264	n.a
ZNF683	2.02232	10.5894	1186.2	1.11722e-239	1.02486e-236	84.1509	n.a
ENSECAG00000029287	1.16563	11.64	681.55	3.1007e-143	2.13328e-140	96.7925	n.a
ETNK2	1.50579	10.106	675.585	3.24748e-127	1.78741e-124	37.9245	n.a
CCL5	0.7643	14.3527	590.512	3.90258e-125	1.78999e-122	100	n.a
ENSECAG00000008322	1.42222	10.7308	589.683	5.71675e-125	2.2475e-122	76.9811	n.a
ENSECAG00000022193	1.56574	10.2536	583.262	1.10305e-123	3.79449e-121	44.3396	n.a
ENSECAG00000015137	1.34396	10.4347	499.668	7.61922e-107	2.32979e-104	55.0943	n.a
CX3CR1	1.40185	10.0147	856.001	2.95779e-101	8.13984e-99	31.1321	surface
ADGRG1	1.2736	10.0893	427.395	5.6755e-77	1.11564e-74	41.5094	n.a
NPY	1.28302	10.6843	302.772	2.24294e-66	4.11505e-64	56.7925	n.a
ENSECAG00000006663	1.0977	10.0984	350.97	1.23792e-62	2.00397e-60	30	n.a
S100A4	1.02028	11.59	262.732	5.32249e-58	8.1375e-56	92.0755	n.a
ENSECAG00000031322	0.764956	12.4465	251.93	9.87752e-56	1.43068e-53	96.7925	n.a
ENSECAG00000038714	0.987312	10.03	369.89	1.35397e-53	1.77434e-51	29.8113	n.a
CCL3	0.854781	10.1327	240.191	1.34324e-50	1.54025e-48	28.6792	n.a
CD7	1.00255	10.6378	218.011	1.39061e-48	1.53079e-46	65.283	surface
KLRK1	0.825606	10.9573	211.765	2.90998e-47	2.8601e-45	86.0377	surface
ENSECAG00000032959	0.770304	11.0796	174.426	2.44147e-39	1.7228e-37	78.3019	n.a
RETREG1	0.872786	10.1064	168.937	6.66767e-36	4.58736e-34	34.9057	n.a
ID2	0.813467	10.6194	153.479	7.16854e-35	4.6971e-33	68.4906	n.a
NMNAT3	0.823471	10.1828	120.532	8.29273e-28	4.30596e-26	43.0189	n.a
SERPINB9	0.780908	10.0965	124.71	4.19359e-26	2.02469e-24	32.2642	n.a
CD5	0.769858	10.3942	112.51	4.42301e-26	2.09864e-24	49.0566	surface
ENSECAG00000039088	0.610445	10.7883	108.625	3.04162e-25	1.32866e-23	81.3208	n.a
YWHAQ	0.631411	10.5524	87.1746	1.32051e-20	4.60006e-19	68.6792	n.a
PRDX1	0.671167	10.3869	82.2555	1.54133e-19	4.66126e-18	53.3962	n.a
ANXA2	0.620459	10.5056	81.8367	1.9003e-19	5.68438e-18	67.1698	n.a
LGALS3	0.669979	10.2355	78.9501	8.05017e-19	2.30772e-17	48.3019	n.a
PRF1	0.591469	10.5939	78.2015	1.17081e-18	3.2546e-17	62.6415	n.a
ENSECAG00000019698	0.658035	10.2841	74.7332	6.64835e-18	1.70993e-16	46.6038	n.a
CD247	0.622255	10.0877	74.7779	1.46937e-17	3.5471e-16	25.4717	n.a
IFI27	0.686017	10.243	71.0666	4.17777e-17	9.91139e-16	39.6226	n.a
PIM1	0.630124	10.0519	69.6289	1.85195e-15	4.11013e-14	25.6604	n.a
ATP2A3	0.589124	10.2123	57.9478	3.05763e-14	6.1872e-13	44.1509	n.a
EID1	0.590044	10.0773	52.4214	1.53714e-12	2.85825e-11	27.1698	n.a

## Sheet: CD3+PRF1+ pp7
genes	logFC	logCPM	F	PValue	FDR	Percent expressed	Surfacome.Label
GZMA	2.34565	10.5552	1152.17	2.2682e-233	6.24209e-230	66.1765	n.a
ENSECAG00000022791	2.15546	9.95889	2084.01	6.78819e-217	9.34055e-214	33.1933	n.a
SH2D1A	1.64013	10.2875	676.088	3.72495e-142	3.41702e-139	63.2353	n.a
ENSECAG00000031528	1.83022	10.3246	661.132	3.39832e-139	2.33804e-136	54.4118	n.a
GZMK	1.17763	10.9461	423.498	2.51355e-91	1.15288e-88	31.9328	n.a
CGA	1.27076	10.0923	396.603	1.59183e-83	6.25815e-81	38.0252	n.a
COTL1	1.03245	10.8612	327.846	1.35475e-71	4.14252e-69	79.4118	n.a
RF00581	0.951462	10.7181	253.521	4.57367e-56	1.14425e-53	81.7227	n.a
EOMES	1.09072	10.0299	296.795	1.34924e-49	2.85624e-47	35.2941	n.a
CD7	0.901321	10.6378	184.445	1.80509e-41	2.92212e-39	59.2437	surface
ACTG1	0.775869	10.9619	147.537	1.33654e-33	1.83908e-31	81.9328	n.a
RF02216	0.860287	10.2072	145.85	3.06886e-33	3.83887e-31	45.5882	n.a
ENSECAG00000028035	0.625073	10.0648	221.479	2.20346e-32	2.52664e-30	26.6807	n.a
FABP5	0.855839	10.2413	120.296	9.3188e-28	9.15905e-26	49.5798	n.a
ENSECAG00000020136	0.754287	10.1692	93.808	4.82993e-22	3.4082e-20	52.7311	n.a
ENSECAG00000027676	0.731572	10.1706	90.1369	3.01162e-21	2.07199e-19	44.3277	n.a
ENSECAG00000027666	0.72499	10.1648	89.5429	4.05017e-21	2.71855e-19	42.437	n.a
LITAF	0.622374	10.0752	87.4023	4.11119e-19	2.45956e-17	32.1429	n.a
CARHSP1	0.649863	10.0627	72.6793	4.24053e-17	2.38162e-15	33.4034	n.a
ENSECAG00000022992	0.664451	10.5889	68.8626	1.2625e-16	6.81256e-15	56.9328	n.a

## Sheet: CD3+PRF1+ pp8
genes	logFC	logCPM	F	PValue	FDR	Percent expressed	Surfacome.Label
FCER1G	4.59937	10.0723	13399	0	0	74.1259	n.a
SYNE4	3.10192	10.0396	3089.05	0	0	57.5758	n.a
ENSECAG00000030236	2.88969	9.94232	4698.78	0	0	51.049	n.a
C1H15orf48	2.70532	10.0277	2131.42	0	0	55.0117	n.a
NPY	2.74796	10.6843	1651.69	0	0	84.1492	n.a
ENSECAG00000032627	2.31007	10.0881	1508.35	4.79432e-298	2.19899e-295	47.3193	n.a
CD247	2.48596	10.0877	1445.4	7.59661e-287	2.98655e-284	66.4336	n.a
KLRB1	2.32783	11.0702	1302.48	5.02338e-261	1.72804e-258	45.6876	surface
ENSECAG00000031528	2.51477	10.3246	1296.42	6.40138e-260	1.9574e-257	75.5245	n.a
CCL3	2.15581	10.1327	1204.83	4.04271e-243	1.11255e-240	52.4476	n.a
TIMP1	2.38769	9.9457	2761.25	2.75227e-232	6.88568e-230	40.0932	n.a
PRF1	2.01588	10.5939	1127.41	9.17031e-229	2.10306e-226	89.2774	n.a
CD7	1.98846	10.6378	954.167	3.99786e-196	8.46316e-194	86.7133	surface
GZMA	2.115	10.5552	808.427	4.33565e-168	8.52264e-166	67.8322	n.a
ZNF683	1.71654	10.5894	730.814	6.17306e-153	1.13255e-150	74.359	n.a
LITAF	1.79191	10.0752	662.202	2.08556e-139	3.58716e-137	55.4779	n.a
ENSECAG00000001010	1.68691	10.7061	647.184	1.9836e-136	3.2111e-134	59.4406	n.a
ENSECAG00000029287	1.18731	11.64	636.023	3.27142e-134	5.00163e-132	98.3683	n.a
ENSECAG00000016880	1.75263	10.0246	979.493	2.63221e-133	3.81255e-131	40.0932	n.a
ENSECAG00000031322	1.11578	12.4465	541.999	2.13877e-115	2.55908e-113	98.3683	n.a
ENSECAG00000032959	1.19783	11.0796	426.568	5.90833e-92	6.25373e-90	87.4126	n.a
ETNK2	1.37408	10.106	510.022	8.18007e-90	8.03984e-88	39.1608	n.a
CCL5	0.689426	14.3527	409.881	1.55768e-88	1.47818e-86	98.8345	n.a
TRDC	1.40368	10.4052	397.752	4.8309e-86	4.28859e-84	27.7389	n.a
FGR	1.38093	9.96353	655.255	1.18185e-68	9.03462e-67	31.9347	n.a
ENSECAG00000038714	1.16019	10.03	443.283	1.33994e-60	9.45516e-59	32.4009	n.a
CX3CR1	1.06893	10.0147	508.25	3.54935e-57	2.44195e-55	25.1748	surface
ADGRG1	1.13716	10.0893	312.711	3.76581e-56	2.52769e-54	36.8298	n.a
IGF2	1.27699	10.1446	246.683	1.25301e-54	8.01927e-53	49.1841	surface
ENSECAG00000039088	0.916105	10.7883	236.844	1.47646e-52	8.83308e-51	87.1795	n.a
CTSW	0.784798	11.6228	232.375	1.29151e-51	7.56222e-50	95.338	n.a
SERPINB9	1.12193	10.0965	233.382	2.20528e-49	1.26436e-47	41.0256	n.a
PTPN22	1.23962	9.98161	320.188	1.78595e-48	1.00305e-46	31.9347	n.a
ENSECAG00000006663	0.986788	10.0984	265.713	7.76571e-46	4.19044e-44	29.1375	n.a
ICAM2	0.998938	10.1702	148.95	6.66409e-34	2.91104e-32	48.2517	surface
RETREG1	0.894412	10.1064	159.958	2.76683e-33	1.18974e-31	36.5967	n.a
KLRK1	0.733102	10.9573	143.442	1.00574e-32	4.19364e-31	86.7133	surface
CST7	0.937732	10.1113	137.478	1.90606e-31	7.18557e-30	40.7925	n.a
ID2	0.812871	10.6194	137.376	2.00463e-31	7.45506e-30	68.7646	n.a
ENSECAG00000015137	0.678495	10.4347	136.468	3.138e-31	1.15144e-29	40.5594	n.a
ABI3	0.951	10.0069	198.639	6.08146e-31	2.20213e-29	26.8065	n.a
SCML4	0.858054	10.1694	112.1	5.41919e-26	1.81873e-24	46.62	n.a
IL2RB	0.863082	10.0919	110.097	1.4647e-25	4.85647e-24	38.2284	surface
PTPN6	0.914365	10.0415	129.358	2.40729e-25	7.79395e-24	29.6037	n.a
DDIT4	0.859627	10.0386	136.461	5.69057e-25	1.82098e-23	29.1375	n.a
S100A4	0.689274	11.59	99.788	2.45884e-23	7.35513e-22	88.1119	n.a
SRGN	0.65345	10.6661	85.0506	3.81374e-20	1.06014e-18	72.9604	n.a
BZW2	0.774691	10.067	89.1184	4.05825e-20	1.11683e-18	33.5664	n.a
ENSECAG00000000910	0.753698	10.1202	85.7816	8.6125e-20	2.32369e-18	33.7995	n.a
RAP1B	0.733845	10.2779	83.3256	9.02877e-20	2.41235e-18	55.4779	n.a
PRDX1	0.697771	10.3869	80.9241	2.99901e-19	7.93583e-18	55.0117	n.a
TUBA1A	0.649994	10.5186	77.5118	1.6535e-18	4.29287e-17	68.2984	n.a
CARHSP1	0.75181	10.0627	83.4988	2.65219e-18	6.58482e-17	35.1981	n.a
ATP2A3	0.704993	10.2123	75.7175	4.06046e-18	9.97714e-17	48.2517	n.a
ENSECAG00000035305	0.665374	10.5541	73.9478	9.85386e-18	2.37876e-16	67.5991	n.a
JAK1	0.699195	10.083	66.033	5.22853e-16	1.12413e-14	30.303	n.a
LUZP6	0.716657	10.016	82.5092	3.23391e-15	6.54391e-14	25.641	n.a
RPS6KA1	0.717718	10.0586	74.6775	3.50827e-15	7.04727e-14	35.1981	n.a
S1PR5	0.596265	10.0646	61.7235	3.65415e-13	6.53001e-12	29.8368	surface
