# Supplementary material for: Single-cell resolution landscape of equine peripheral blood mononuclear cells reveals diverse cell types including T-bet+ B cells
Source: BMC Biol. 2021 Jan 22;19:13. doi: 10.1186/s12915-020-00947-5 (PMC7820527; doi:10.1186/s12915-020-00947-5)
Supplement: Supplementary file 9 — Additional file 9. Differentially expressed genes for CD3+PRF1− cell clusters. [file 12915_2020_947_MOESM9_ESM.xlsx]

## Sheet: CD3+PRF1- pn0
genes	logFC	logCPM	F	PValue	FDR	Percent expressed	Surfacome.Label
CCR7	1.72971	9.67669	2123.47	0	0	58.9783	surface
ENSECAG00000030502	1.50287	9.59395	2212.11	0	0	37.3237	n.a
RGS10	1.22674	9.6548	964.761	2.92789e-206	3.88935e-204	52.0015	n.a
ENSECAG00000038285	1.26011	9.39672	1867.29	9.40197e-192	1.10025e-189	25.5433	n.a
ENSECAG00000028304	1.13742	9.46789	1055.86	1.33089e-179	1.42203e-177	26.8776	n.a
SELL	1.13384	9.77761	739.804	1.3009e-159	1.14178e-157	50.7815	surface
OXNAD1	1.07794	9.517	783.643	2.74594e-151	2.28751e-149	34.0831	n.a
LEF1	0.941647	9.67857	548.62	1.6833e-119	1.13335e-117	49.0278	n.a
FKBP5	0.894592	9.51012	500.592	6.1381e-103	3.508e-101	34.0069	n.a
CD27	0.851267	9.64981	460.08	8.98805e-101	4.96363e-99	49.7141	surface
PLAC8B	0.599926	10.6739	369.467	1.67267e-81	7.40644e-80	86.3896	n.a
ENSECAG00000034569	0.72095	9.99874	357.363	6.39173e-79	2.75573e-77	62.6382	n.a
TXNIP	0.590522	10.341	328.365	9.99973e-73	4.09572e-71	82.6535	n.a
ENSECAG00000030387	0.803226	9.43613	479.288	3.63563e-69	1.41819e-67	27.1445	n.a
TCF7	0.594521	9.54717	213.223	5.19584e-48	1.46768e-46	31.9482	n.a
SATB1	0.639082	9.48843	244.024	9.89526e-47	2.70196e-45	25.0095	n.a

## Sheet: CD3+PRF1- pn1
genes	logFC	logCPM	F	PValue	FDR	Percent expressed	Surfacome.Label
ENSECAG00000029575	1.75407	9.40369	5113.29	0	0	28.5298	n.a
STMN1	1.22075	10.1492	1234.16	2.26889e-261	5.57579e-258	76.4681	n.a
GPR183	0.901047	9.82811	711.977	8.42019e-154	1.37951e-150	57.4761	n.a
ENSECAG00000034569	0.689886	9.99874	359.426	2.31841e-79	1.26611e-76	57.0179	n.a
C4orf48	0.617973	9.76887	330.656	3.23701e-73	1.44636e-70	59.2253	n.a
S100A6	0.614055	10.16	302.831	2.91139e-67	1.10073e-64	61.5993	n.a

## Sheet: CD3+PRF1- pn2
genes	logFC	logCPM	F	PValue	FDR	Percent expressed	Surfacome.Label
S100A4	2.85876	10.7875	9036.71	0	0	100	n.a
ITGB1	1.63666	9.63536	2088	0	0	53.6692	surface
LGALS1	1.35567	10.5926	1714.77	0	0	79.602	n.a
S100A11	1.32627	9.82069	1660.9	0	0	69.0299	n.a
ENSECAG00000031569	1.01617	11.0256	1561.33	0	0	97.2015	n.a
ENSECAG00000029287	0.991226	9.58426	844.034	2.69474e-176	1.89209e-173	37.1891	n.a
VIM	0.847026	10.5432	751.736	4.21972e-162	2.30444e-159	90.2363	n.a
FABP5	0.964578	9.58174	838.811	7.98099e-158	3.92266e-155	35.0746	n.a
EMP3	0.810439	10.1376	588.42	6.90854e-128	2.42539e-125	84.3284	surface
S100A10	0.591522	10.9139	554.875	8.06705e-121	2.6433e-118	96.704	n.a
AHNAK	0.959573	9.40579	933.032	1.6775e-112	5.15306e-110	26.9279	n.a
S100A6	0.877612	10.16	497.325	1.15848e-108	3.16329e-106	75.6841	n.a
C4orf48	0.824839	9.76887	460.573	7.06558e-101	1.73637e-98	66.1692	n.a
GLIPR1	0.748974	9.89541	389.402	9.43519e-86	2.10791e-83	67.102	surface
ANXA2	0.722826	9.73008	385.272	7.15385e-85	1.52875e-82	59.2662	n.a
STMN1	0.787834	10.1492	373.346	2.49034e-82	5.10002e-80	60.3856	n.a
S100A5	0.723865	9.53539	371.358	6.60985e-82	1.2995e-79	28.2338	n.a
CD40LG	0.760903	9.45522	519.37	1.28699e-77	2.34281e-75	28.2338	surface
TSPO	0.787037	9.45387	434.693	3.94786e-73	6.69094e-71	27.7985	n.a
KLF6	0.762548	9.59352	317.157	2.49582e-70	4.08898e-68	43.5323	n.a
JPT1	0.686493	9.74391	300.989	7.22204e-67	1.10926e-64	59.3284	n.a
GLIPR2	0.630167	9.47948	398.537	2.09749e-65	3.12398e-63	30.3483	n.a
LGALS3	0.689509	9.43896	431.348	2.27893e-65	3.2944e-63	26.3682	n.a
CISH	0.675456	9.53452	255.343	4.47822e-57	5.79223e-55	27.6741	n.a
INPP4B	0.648868	9.61205	255.087	5.0836e-57	6.40664e-55	40.9204	n.a
NCR3	0.688805	9.59469	251.941	2.41122e-56	2.96279e-54	44.092	surface
CMTM6	0.663077	9.51697	227.277	4.87499e-51	5.44558e-49	35.6965	n.a
AQP3	0.654829	9.46259	247.4	1.39625e-46	1.40053e-44	26.8657	n.a
ANXA1	0.59845	9.74762	195.767	3.02521e-44	2.85941e-42	54.6642	n.a
TEX30	0.591269	9.47346	208.071	1.06392e-38	8.71532e-37	25.9328	n.a

## Sheet: CD3+PRF1- pn3
genes	logFC	logCPM	F	PValue	FDR	Percent expressed	Surfacome.Label
ENSECAG00000030502	3.6123	9.59395	11147.6	0	0	90.1882	n.a
SELL	2.11246	9.77761	2233.14	0	0	77.7554	surface
CCR7	1.88093	9.67669	1941.18	0	0	64.8522	surface
ENSECAG00000028304	1.57687	9.46789	1480.73	7.39195e-265	2.4221e-262	36.4247	n.a
OXNAD1	1.51949	9.517	1185.22	4.77025e-240	1.17229e-237	44.4892	n.a
CISH	1.3393	9.53452	837.937	4.93587e-180	6.93137e-178	42.1371	n.a
RGS10	1.22158	9.6548	691.906	1.32587e-149	1.38653e-147	54.0323	n.a
TXNIP	0.967188	10.341	683.082	9.31912e-148	9.34765e-146	90.9946	n.a
LEF1	1.17489	9.67857	639.415	1.32412e-138	1.16215e-136	56.3172	n.a
PLA2G16	1.21316	9.63496	630.958	7.89073e-137	6.80403e-135	47.1102	n.a
TRAT1	1.11252	9.89686	615.779	1.21775e-133	1.01444e-131	71.8414	surface
PLAC8B	0.743296	10.6739	413.842	5.93373e-91	3.3912e-89	91.8011	n.a
ADGB	0.985473	9.49543	425.645	4.74541e-89	2.68088e-87	33.2661	n.a
FKBP5	0.871441	9.51012	337.631	1.08257e-67	4.83713e-66	33.3333	n.a
RF00213	0.766646	9.48776	253.483	1.08167e-51	3.93808e-50	28.2258	n.a
ENSECAG00000021708	0.773646	9.50679	285.623	3.45621e-44	1.11028e-42	28.0242	n.a
ENSECAG00000030387	0.731347	9.43613	290.74	1.46627e-43	4.59027e-42	25.9409	n.a
SATB1	0.650299	9.48843	181.505	1.52242e-35	4.18028e-34	25.2016	n.a
ARID4B	0.611801	9.67774	152.516	6.81762e-35	1.81128e-33	47.2446	n.a
BZW2	0.681616	9.46281	195.413	3.6829e-34	9.42783e-33	25.1344	n.a
METTL9	0.583574	9.58394	135.871	2.77479e-31	6.55677e-30	36.6263	n.a

## Sheet: CD3+PRF1- pn4
genes	logFC	logCPM	F	PValue	FDR	Percent expressed	Surfacome.Label
RPS12	0.603296	13.663	3017.08	0	0	100	n.a
CISH	0.784089	9.53452	341.794	1.34869e-75	7.36533e-74	34.4228	n.a
LGALS1	0.582106	10.5926	338.792	5.90629e-75	3.19004e-73	57.9972	n.a
HSP90AB1	0.649655	10.1948	328.815	8.01285e-73	4.23475e-71	83.8665	n.a
SELL	0.740493	9.77761	273.311	6.20595e-61	2.96138e-59	43.7413	surface

## Sheet: CD3+PRF1- pn5
genes	logFC	logCPM	F	PValue	FDR	Percent expressed	Surfacome.Label
ENSECAG00000000775	3.4727	9.44548	12264.7	0	0	81.0065	n.a
CD8A	3.0135	9.40131	9627.82	0	0	63.1494	surface
CD7	2.06225	9.37369	4519.48	0	0	36.1201	surface
SELL	2.02286	9.77761	1809.64	0	0	70.8604	surface
ENSECAG00000030502	1.71402	9.59395	1941.19	4.08993e-282	2.51275e-279	37.5812	n.a
CCR7	1.52619	9.67669	1083.81	1.03285e-230	3.38432e-228	54.3019	surface
PLAC8B	1.02759	10.6739	747.791	2.80543e-161	5.51547e-159	95.4545	n.a
OXNAD1	1.21484	9.517	665.971	5.33255e-130	8.45467e-128	37.6623	n.a
TXNIP	0.91618	10.341	534.136	1.91902e-116	2.77412e-114	88.6364	n.a
ID3	0.918083	9.91589	382.717	2.50591e-84	2.28084e-82	65.4221	n.a
RGS10	0.957371	9.6548	353.799	3.6841e-78	3.01789e-76	46.4286	n.a
LEF1	0.87082	9.67857	291.059	9.69008e-65	6.0287e-63	48.1331	n.a
CD27	0.847915	9.64981	286.1	1.1203e-63	6.79785e-62	49.8377	surface
HCST	0.819595	9.64361	273.941	4.54644e-61	2.69226e-59	46.9968	n.a
FKBP5	0.859224	9.51012	287.297	5.22469e-58	2.91811e-56	35.3896	n.a
ENSECAG00000037934	0.83677	9.45085	289.586	3.82864e-51	1.8094e-49	29.5455	n.a
RF00213	0.81736	9.48776	252.805	3.0109e-50	1.40939e-48	28.9773	n.a
WARS	0.663711	10.0096	218.655	3.50677e-49	1.55277e-47	71.0227	n.a
ENSECAG00000019029	0.581571	10.1687	185.962	3.96209e-42	1.53336e-40	79.3831	n.a
ENSECAG00000037904	0.652624	9.52006	158.474	4.24716e-35	1.42978e-33	35.7143	n.a
TMC6	0.668899	9.50852	156.094	4.24704e-34	1.40095e-32	30.6006	n.a
CD69	0.653515	9.62824	146.131	1.6498e-33	5.33471e-32	38.961	surface
BEX3	0.632205	9.51614	144.249	4.22258e-33	1.33038e-31	36.7695	n.a
TRAT1	0.610386	9.89686	143.736	5.45573e-33	1.70796e-31	60.8766	surface
ENSECAG00000037985	0.697657	9.4854	195.211	2.56545e-32	7.68854e-31	34.7403	n.a
ACOT13	0.620885	9.4875	145.169	1.16781e-30	3.35661e-29	29.7078	n.a
PLA2G16	0.60941	9.63496	129.909	5.46542e-30	1.55275e-28	32.711	n.a

## Sheet: CD3+PRF1- pn6
genes	logFC	logCPM	F	PValue	FDR	Percent expressed	Surfacome.Label
GZMM	2.11905	9.4685	4912.61	0	0	51.3014	n.a
ZNF683	1.36092	9.4178	2267.07	5.16474e-259	1.26923e-255	28.0437	n.a
LGALS1	1.18765	10.5926	1106.86	1.98112e-235	3.24574e-232	80.5206	n.a
CXCR3	1.22831	9.3793	1938.36	2.52744e-178	3.10559e-175	27.5399	surface
ACTB	0.580549	12.1444	723.523	3.25937e-156	3.20396e-153	99.916	n.a
COTL1	0.897253	10.4442	694.04	4.7433e-150	3.88555e-147	94.4584	n.a
ENSECAG00000029287	0.942328	9.58426	644.803	9.80284e-140	6.02262e-137	42.4853	n.a
CTSW	0.734706	9.47189	555.116	9.85168e-105	3.72469e-102	25.2729	n.a
GLIPR1	0.840157	9.89541	405.345	3.80823e-89	1.24783e-86	71.7045	surface
ENSECAG00000031322	0.814715	9.70789	350.809	1.60164e-77	4.92004e-75	52.8128	n.a
PLAC8B	0.684253	10.6739	348.849	4.19908e-77	1.21403e-74	88.665	n.a
ITGB1	0.690133	9.63536	348.326	5.42835e-77	1.40423e-74	38.707	surface
INPP4B	0.765794	9.61205	289.084	2.56852e-64	5.48881e-62	46.8514	n.a
IDO1	0.764667	9.69892	274.572	3.32749e-61	6.29024e-59	53.2326	n.a
CD40LG	0.670124	9.45522	351.672	1.27821e-54	2.16634e-52	29.2191	surface
MARCKSL1	0.788506	9.58178	242.808	2.21781e-54	3.63351e-52	43.157	n.a
TSPO	0.735619	9.45387	309.408	2.15447e-53	3.41588e-51	29.9748	n.a
ENSECAG00000007681	0.684922	9.72318	222.51	5.18194e-50	7.95913e-48	62.5525	n.a
ENSECAG00000007668	0.726197	9.45267	268.217	1.68589e-49	2.51095e-47	31.738	n.a
CYBA	0.598733	9.86713	209.936	2.65551e-47	3.6255e-45	72.2082	n.a
ALDOA	0.629354	9.7712	205.856	2.01311e-46	2.67417e-44	66.5827	n.a
IL7R	0.623925	9.5126	340.722	1.89514e-45	2.38836e-43	63.3921	surface
SHMT2	0.689211	9.43254	224.292	3.40973e-40	3.72418e-38	26.9521	n.a
NMNAT3	0.66324	9.44454	211.541	1.01823e-38	1.00092e-36	26.6163	n.a
CD4	0.601908	9.45834	215.249	5.08764e-37	4.90309e-35	30.1427	surface

## Sheet: CD3+PRF1- pn7
genes	logFC	logCPM	F	PValue	FDR	Percent expressed	Surfacome.Label
ID3	1.7413	9.91589	1130.92	2.39863e-240	1.17892e-236	78.4598	n.a
CCR7	1.19824	9.67669	449.158	1.86532e-98	1.8336e-95	41.9643	surface
CD27	0.853717	9.64981	198.442	8.007e-45	1.87402e-42	43.75	surface
SELL	0.851972	9.77761	178.954	1.29479e-40	2.54556e-38	37.1652	surface
ENSECAG00000034569	0.708002	9.99874	142.367	1.08082e-32	1.43574e-30	57.0312	n.a
FKBP5	0.634164	9.51012	102.256	1.94885e-20	1.33036e-18	26.5625	n.a
CXCR4	0.595931	9.75245	85.4366	2.65938e-20	1.79053e-18	46.2054	surface

## Sheet: CD3+PRF1- pn8
genes	logFC	logCPM	F	PValue	FDR	Percent expressed	Surfacome.Label
ENSECAG00000029575	2.1627	9.40369	4045.98	0	0	41.1695	n.a
LGALS1	1.62335	10.5926	1596.03	0	0	89.8568	n.a
GATA3	1.60388	9.46285	1152.12	4.357e-223	7.13821e-220	50.716	n.a
MYBL1	1.68065	9.36107	2515.74	1.72409e-210	1.69478e-207	27.2076	n.a
S100A4	1.37385	10.7875	974.38	3.05294e-208	2.50087e-205	85.0835	n.a
GPR183	1.47191	9.82811	961.159	1.61741e-205	1.13565e-202	79.5943	surface
S100A11	1.28171	9.82069	954.631	3.58543e-204	2.2028e-201	72.1957	n.a
TNFRSF4	1.33679	9.39736	1411.26	1.67358e-150	6.85469e-148	32.9356	surface
SMCO4	1.33973	9.60377	693.736	5.49032e-150	2.07576e-147	62.6492	n.a
TNFRSF18	1.29911	9.46705	815.833	7.98409e-147	2.80299e-144	41.6468	surface
SRGN	0.992461	10.0513	477.117	2.20012e-104	5.82826e-102	86.5155	n.a
CD82	1.08485	9.4219	531.844	1.27428e-89	2.98242e-87	34.1289	surface
C4orf48	0.984462	9.76887	397.87	1.48469e-87	3.17272e-85	72.9117	n.a
AHNAK	0.982994	9.40579	600.25	3.18784e-76	6.02624e-74	27.9236	n.a
CD40LG	0.966745	9.45522	484.586	2.94306e-74	5.35746e-72	34.8449	surface
INPP4B	0.959026	9.61205	332.805	1.12423e-73	1.97343e-71	51.1933	n.a
SYTL3	0.942612	9.39241	581.594	4.36054e-71	7.39037e-69	27.2076	n.a
PLA2G16	0.98591	9.63496	303.693	1.90309e-67	3.11789e-65	46.6587	n.a
ENSECAG00000031569	0.598503	11.0256	289.264	2.35007e-64	3.50019e-62	97.7327	n.a
IGFLR1	0.792861	9.56033	275.581	2.02107e-61	2.92163e-59	46.5394	surface
EMP3	0.706451	10.1376	258.034	1.18327e-57	1.57184e-55	84.3675	surface
SEC13	0.851	9.44614	264.882	8.52599e-55	1.07449e-52	34.0095	n.a
ACP5	0.77485	9.8684	234.5	1.35901e-52	1.66988e-50	74.105	n.a
PKM	0.758757	9.87249	231.034	7.56966e-52	9.07436e-50	71.7184	n.a
PDCD4	0.848845	9.64889	229.529	1.59614e-51	1.86786e-49	53.8186	n.a
ATP2A3	0.792623	9.51969	216.272	1.14406e-48	1.2224e-46	40.5728	n.a
FABP5	0.585798	9.58174	238.664	6.61378e-48	6.91633e-46	30.9069	n.a
TEX30	0.78286	9.47346	215.951	1.35169e-41	1.27761e-39	32.1002	n.a
ENSECAG00000035305	0.706691	9.99922	173.226	2.2418e-39	1.96758e-37	72.673	n.a
CIB1	0.63171	9.52109	168.344	2.55086e-38	2.16163e-36	37.8282	n.a
CLINT1	0.69228	9.49104	157.754	4.99947e-36	3.83943e-34	33.5322	n.a
ENSECAG00000038665	0.690943	9.44889	166.871	3.97275e-34	2.87148e-32	28.6396	n.a
REEP5	0.679958	9.64106	146.005	1.75714e-33	1.25164e-31	52.9833	n.a
STOM	0.730964	9.42643	190.19	6.27853e-33	4.34634e-31	25.895	n.a
CD5	0.602786	9.83928	124.378	8.69487e-29	5.27596e-27	59.5465	surface
NPM3	0.617874	9.76405	118.398	1.73558e-27	1.01552e-25	58.2339	n.a
eca-mir-1892	0.59101	9.47406	131.181	7.2414e-27	4.09097e-25	31.8616	n.a
ENSECAG00000004031	0.58296	9.59758	105.966	8.8208e-25	4.5636e-23	41.8854	n.a
CD69	0.611351	9.62824	101.706	7.47562e-24	3.60222e-22	37.3508	surface
RALGAPA2	0.58538	9.47454	109.401	2.95029e-22	1.30637e-20	28.9976	n.a

## Sheet: CD3+PRF1- pn9
genes	logFC	logCPM	F	PValue	FDR	Percent expressed	Surfacome.Label
CCL5	4.0036	9.88546	11671.3	0	0	98.7469	n.a
GZMM	2.78514	9.4685	6639.67	0	0	68.9223	n.a
NPY	2.27318	9.39369	2770.84	0	0	34.9624	n.a
ENSECAG00000031322	2.07725	9.70789	2057.38	0	0	75.0627	n.a
CTSW	2.01558	9.47189	2493.17	0	0	53.7594	n.a
LGALS1	1.71478	10.5926	1735.79	0	0	90.1003	n.a
ENSECAG00000029287	1.58933	9.58426	1274.02	1.85748e-269	1.30422e-266	53.0075	n.a
ZNF683	1.5437	9.4178	2103.84	2.30056e-241	1.25636e-238	28.3208	n.a
ENSECAG00000028035	1.40089	9.36024	2022.58	7.74246e-155	2.92724e-152	27.4436	n.a
CXCR3	1.37446	9.3793	1725.5	1.65446e-150	5.80834e-148	32.0802	surface
IDO1	1.22322	9.69892	536.999	4.77002e-117	1.3791e-114	65.5388	n.a
ENSECAG00000032959	1.09171	9.45905	446.248	7.73053e-98	1.89978e-95	39.4737	n.a
ID2	1.11112	9.4467	477	2.99966e-92	7.02062e-90	34.5865	n.a
TSPO	1.07742	9.45387	463.475	9.31926e-82	1.90851e-79	35.589	n.a
INPP4B	1.02562	9.61205	369.27	1.84185e-81	3.62109e-79	52.1303	n.a
ENSECAG00000007668	1.1111	9.45267	445.048	8.61224e-81	1.62804e-78	38.2206	n.a
COTL1	0.778653	10.4442	351.433	1.17851e-77	2.14532e-75	92.2306	n.a
FUCA1	1.15935	9.3863	596.62	4.08979e-72	6.93149e-70	25.5639	n.a
ITGB1	0.784188	9.63536	305.794	6.75242e-68	1.10627e-65	40.3509	surface
GLIPR1	0.847195	9.89541	286.662	8.49029e-64	1.26454e-61	70.5514	surface
ENSECAG00000007681	0.909845	9.72318	285.905	1.2341e-63	1.784e-61	67.0426	n.a
CD40LG	0.802071	9.45522	338.218	1.33854e-52	1.60461e-50	29.198	surface
S100A4	0.703093	10.7875	225.653	1.09051e-50	1.24647e-48	60.9023	n.a
GLIPR2	0.696598	9.47948	274.284	2.10866e-50	2.35547e-48	34.0852	n.a
ADGRE5	0.877669	9.49856	220.886	5.02824e-49	5.37256e-47	37.0927	n.a
ITGAL	0.881726	9.41061	331.19	1.48617e-48	1.55415e-46	28.6967	surface
ENSECAG00000039088	0.80343	9.60616	205.765	2.10684e-46	2.03042e-44	54.2607	n.a
CTSC	0.773163	9.7154	200.235	3.28524e-45	3.10518e-43	63.9098	n.a
CD4	0.782436	9.45834	243.815	1.97837e-43	1.76794e-41	31.203	surface
ITM2C	0.807364	9.45125	228.903	7.88039e-42	6.79511e-40	32.3308	surface
TALDO1	0.723031	9.72339	182.958	1.76609e-41	1.49661e-39	61.4035	n.a
CYBA	0.669706	9.86713	182.254	2.50584e-41	2.08749e-39	70.4261	n.a
CD2	0.629865	10.0645	168.829	2.00354e-38	1.49203e-36	75.8145	surface
IL7R	0.698155	9.5126	295.922	1.82341e-37	1.29885e-35	69.1729	surface
IGFLR1	0.587975	9.56033	149.142	3.67036e-34	2.47121e-32	40.1003	surface
CD37	0.645811	9.82096	138.223	8.5639e-32	5.61221e-30	67.2932	surface
TPST2	0.649772	9.50091	141.525	2.03541e-31	1.31632e-29	37.4687	n.a
CELF1	0.716925	9.43672	162.872	4.0283e-31	2.57131e-29	25.0627	n.a
LGALS3	0.643644	9.43896	209.636	1.94523e-30	1.21831e-28	27.9449	n.a
ENSECAG00000040180	0.606171	9.86583	126.909	2.45084e-29	1.48715e-27	67.1679	n.a
TESC	0.605456	9.44469	142.617	2.43035e-26	1.34215e-24	27.9449	n.a
AKIRIN2	0.608884	9.45166	113.578	1.47683e-21	6.72096e-20	28.8221	n.a
STAMBPL1	0.585276	9.45575	113.684	1.76981e-21	7.9804e-20	27.4436	n.a

[truncated: 7 more sheets: CD3+PRF1- pn10, CD3+PRF1- pn11, CD3+PRF1- pn12, CD3+PRF1- pn13, CD3+PRF1- pn14, CD3+PRF1- pn15, CD3+PRF1- pn16]
